# Supplementary material for: Snake Venom Proteomics, Immunoreactivity and Toxicity Neutralization Studies for the Asiatic Mountain Pit Vipers, Ovophis convictus, Ovophis tonkinensis, and Hime Habu, Ovophis okinavensis
Source: Toxins (Basel). 2021 Jul 23;13(8):514. doi: 10.3390/toxins13080514 (PMC8402492; doi:10.3390/toxins13080514)
Supplement: Supplementary file 1 [file toxins-13-00514-s001.zip]

Archive with 2 entries (2 files):
- Supplementary file S2.xlsx
- Supplementary Table S1.pdf
