# Supplementary material for: Snake Venom Proteomics, Immunoreactivity and Toxicity Neutralization Studies for the Asiatic Mountain Pit Vipers, Ovophis convictus, Ovophis tonkinensis, and Hime Habu, Ovophis okinavensis
Source: Toxins (Basel). 2021 Jul 23;13(8):514. doi: 10.3390/toxins13080514 (PMC8402492; doi:10.3390/toxins13080514)
Supplement: Supplementary file 1 [file toxins-13-00514-s001.zip › Supplementary file S2.xlsx]

## Sheet: Sheet1
Supplementary file S2. Mass spectrometry data of Ovophis pit viper venom proteomics.

## Sheet: Ovophis convictus (Malaysia)
Group	Subgroup	Spectra	Distinct Peptides	Distinct Summed MS/MS Search Score	% AA Coverage	Mean Protein Spectral Intensity	Protein MW (Da)	Protein pI	Species	Database Accession	Protein Name	z	Score	Fwd-Rev Score	SPI (%)	Spectrum Intensity	Sequence	RT (min)	Peak Width (sec)	Average Chi Squared	m/z Measured (Da)	Peptide pI
1	1.1	25	15	258.21	26.5	1819400	56052.3	6.06	Ovophis okinavensis	T2HQ57	Amine oxidase	2	18.47	18.73	89.8	2160000	(K)DTSLVTADYVIVCTTSR(A)	20.52	23	0.99	950.971	4.21
												2	18.36	18.36	81.2	4820000	(R)ETDYEEFLEIAR(N)	21.45	16	0.98	757.853	3.91
												2	18.15	12.47	94.3	153000	(K)YPVKPSEEGK(S)	14.67	11	0.99	567.296	6.14
												2	17.79	12.18	92.4	1480000	(K)FEPPLPPK(K)	16.15	88	0.99	462.763	6
												2	17.45	7.42	90.2	4230000	(K)IFLTCTK(K)	14.45	19	1	441.741	8.75
												3	17.45	12.17	85	351000	(R)ETDYEEFLEIAR(N)	21.45	16	0.97	505.573	3.91
												3	17.04	17.04	79.8	1660000	(K)KFWEDEGIHGGK(S)	13.72	22	1	468.231	5.44
												2	16.04	16.04	80.2	227000	(K)KFWEDEGIHGGK(S)	13.73	24	0.99	701.841	5.44
												2	15.09	15.09	77.2	7030000	(K)SAGQLYEESLGK(V)	14.73	12	0.99	641.32	4.53
												2	15.03	15.03	73.3	591000	(K)FWEDEGIHGGK(S)	14.08	14	1	637.795	4.65
												2	14.29	14.29	89.4	303000	(K)VVEELKR(T)	6.65	83	1	436.764	6.11
												3	13.77	13.77	87.5	1460000	(K)VVEELKR(T)	6.65	88	0.99	291.513	6.11
												3	13.71	13.71	86.9	672000	(K)FEPPLPPKK(A)	14.5	73	1	351.544	8.59
												3	13.7	13.7	71.8	383000	(R)IKFEPPLPPKK(A)	16.08	56	0.99	431.936	9.7
												2	12.81	12.81	73	7030000	(K)SAGQLYEESLGK(V)	14.73	12	0.99	641.317	4.53
												3	12.58	12.58	78.4	1210000	(K)DTSLVTADYVIVCTTSR(A)	20.5	23	0.97	634.317	4.21
												2	12.38	12.38	73.8	147000	(K)VVEELK(R)	8.33	102	0.95	358.713	4.53
												2	12	12	72.8	227000	(K)KFWEDEGIHGGK(S)	13.73	24	0.99	701.841	5.44
												3	11.52	11.52	76.3	1210000	(K)DTSLVTADYVIVCTTSR(A)	20.5	23	0.97	634.317	4.21
												2	11.52	11.52	70.1	2160000	(K)DTSLVTADYVIVCTTSR(A)	20.52	23	0.99	950.966	4.21
												2	11.27	11.27	76.9	145000	(R)VWEVK(K)	12.1	16	0.99	330.69	5.97
												2	11.11	11.11	73.5	636000	(R)IKFEPPLPPK(K)	17.45	60	0.96	583.355	8.59
												2	10.98	10.98	75.7	2550000	(K)STTDLPSR(F)	7.25	99	1	438.726	5.55
												4	10.94	10.94	78.9	920000	(R)IKFEPPLPPKK(A)	16.13	66	0.94	324.205	9.7
												3	10.59	10.59	74.8	3730000	(R)IKFEPPLPPK(K)	17.45	60	0.99	389.234	8.59
	1.2	25	14	256.86	25.3	1753360	55102.3	6.53	Gloydius intermedius	A0A068EPZ2	Amine oxidase	2	22.25	22.25	86.1	285000	(K)DCADIVINDLSLIHQLPR(E)	24.37	18	0.95	1046.55	4.42
												3	18.95	18.95	72.3	4640000	(K)DCADIVINDLSLIHQLPR(E)	24.37	17	0.99	698.035	4.41
												2	18.36	18.36	81.2	4820000	(R)ETDYEEFLEIAR(N)	21.45	16	0.98	757.853	3.91
												2	18.15	12.47	94.3	153000	(K)YPVKPSEEGK(S)	14.67	11	0.99	567.296	6.14
												2	17.79	12.18	92.4	1480000	(K)FEPPLPPK(K)	16.15	88	0.99	462.763	6
												2	17.45	7.42	90.2	4230000	(K)IFLTCTK(K)	14.45	19	1	441.741	8.75
												3	17.45	12.17	85	351000	(R)ETDYEEFLEIAR(N)	21.45	16	0.97	505.573	3.91
												3	17.04	17.04	79.8	1660000	(K)KFWEDEGIHGGK(S)	13.72	22	1	468.231	5.44
												2	16.04	13.14	80.2	227000	(K)KFWEDEGIHGGK(S)	13.73	24	0.99	701.841	5.44
												2	15.09	12.62	77.2	7030000	(K)SAGQLYEESLGK(V)	14.73	12	0.99	641.32	4.53
												2	15.03	13.32	73.3	591000	(K)FWEDEGIHGGK(S)	14.08	14	1	637.795	4.65
												2	14.34	14.34	74.2	285000	(K)DCADIVINDLSLIHQLPR(E)	24.37	18	0.95	1046.55	4.41
												2	14.29	5.72	89.4	303000	(K)VVEELKR(T)	6.65	83	1	436.764	6.11
												3	13.77	8.75	87.5	1460000	(K)VVEELKR(T)	6.65	88	0.99	291.513	6.11
												3	13.71	8.74	86.9	672000	(K)FEPPLPPKK(A)	14.5	73	1	351.544	8.59
												3	13.7	11.3	71.8	383000	(R)IKFEPPLPPKK(A)	16.08	56	0.99	431.936	9.7
												2	12.81	11.3	73	7030000	(K)SAGQLYEESLGK(V)	14.73	12	0.99	641.317	4.53
												2	12.38	6.04	73.8	147000	(K)VVEELK(R)	8.33	102	0.95	358.713	4.53
												2	12	9.22	72.8	227000	(K)KFWEDEGIHGGK(S)	13.73	24	0.99	701.841	5.44
												4	11.99	11.99	75.3	12000	(K)DCADIVINDLSLIHQLPR(E)	24.38	0	0.68	523.773	4.41
												4	11.56	10.65	70.8	12000	(K)DCADIVINDLSLIHQLPR(E)	24.38	0	0.68	523.773	4.41
												2	11.11	5.48	73.5	636000	(R)IKFEPPLPPK(K)	17.45	60	0.96	17.45	8.59
												2	10.98	8.68	75.7	2550000	(K)STTDLPSR(F)	7.25	99	1	438.726	5.55
												4	10.94	9.63	78.9	920000	(R)IKFEPPLPPKK(A)	16.13	66	0.94	324.205	9.7
												3	10.59	6.92	74.8	3730000	(R)IKFEPPLPPK(K)	17.45	60	0.99	389.234	8.59
	1.3	12	8	149.96	15.3	1346750	56669	6.31	Crotalus adamanteus	O93364	L-amino-acid oxidase	3	24.98	25.09	88.8	522000	(R)VVIVGAGMAGLSAAYVLAGAGHQVTVLEASER(V)	26.63	19	0.99	1032.89	5.4
												2	17.79	12.18	92.4	1480000	(K)FEPPLPPK(K)	16.15	88	0.99	462.763	6
												2	17.45	7.42	90.2	4230000	(K)IFLTCTK(K)	14.45	19	1	441.741	8.75
												3	17.45	17.56	78.4	522000	(R)VVIVGAGMAGLSAAYVLAGAGHQVTVLEASER(V)	26.63	19	0.99	1032.89	5.4
												4	14	11.78	75.5	264000	(R)VVIVGAGMAGLSAAYVLAGAGHQVTVLEASER(V)	26.63	21	0.96	774.92	5.4
												3	13.71	8.74	86.9	672000	(K)FEPPLPPKK(A)	14.5	73	1	351.544	8.59
												3	13.7	11.3	71.8	383000	(R)IKFEPPLPPKK(A)	16.08	56	0.99	431.936	9.7
												4	13.49	13.49	72	252000	(K)RVVIVGAGMAGLSAAYVLAGAGHQVTVLEASER(V)	25.57	18	0.98	813.945	6.76
												2	11.11	5.48	73.5	636000	(R)IKFEPPLPPK(K)	17.45	60	0.96	583.355	8.59
												2	10.98	8.68	75.7	2550000	(K)STTDLPSR(F)	7.25	99	1	438.726	5.55
												4	10.94	9.63	78.9	920000	(R)IKFEPPLPPKK(A)	16.13	66	0.94	324.205	9.7
												3	10.59	6.92	74.8	3730000	(R)IKFEPPLPPK(K)	17.45	60	0.99	389.234	8.59
	1.4	5	4	100.56	16.7	1579360	52460.3	7.87	Vipera ammodytes ammodytes	P0DI84	L-amino-acid oxidase	2	18.36	18.36	81.2	4820000	(R)ETDYEEFLEIAR(N)	21.45	16	0.98	757.853	3.91
												2	18.15	12.47	94.3	153000	(K)YPVKPSEEGK(S)	14.67	11	0.99	567.296	6.14
												3	17.45	12.17	85	351000	(R)ETDYEEFLEIAR(N)	21.45	16	0.97	505.573	3.91
												3	13.54	8.76	71.5	22800	(R)IFFAGEYTAEAHGWIDSTIK(S)	23.27	3	0.88	752.711	4.65
												2	10.98	8.68	75.7	2550000	(K)STTDLPSR(F)	7.25	99	1	438.726	5.55
2	2.1	7	4	139.46	23.5	199629	64110.2	8.95	Crotalus adamanteus	A0A1W7RB94	Phospholipase B-like	2	17.62	18.8	85.9	275000	(K)FTAYAINGPPVEK(G)	16.88	14	0.96	703.861	6
												2	16.07	13.73	76.2	274000	(R)SLEDGTLYIIEQVPK(L)	22.83	17	0.97	852.957	4.14
												2	15.67	15.76	82.4	221000	(R)TPVPAGCYDSK(V)	11.42	15	0.99	597.777	5.5
												2	14.36	10.52	77.8	274000	(R)SLEDGTLYIIEQVPK(L)	22.83	17	0.97	852.957	4.14
												2	12.92	10.38	76.5	158000	(K)VADISMAAK(F)	12.42	29	1	453.242	5.81
												3	11.36	6.56	70.8	97700	(R)SLEDGTLYIIEQVPK(L)	22.83	16	0.93	568.973	4.14
												3	10.8	10.8	71.2	97700	(R)SLEDGTLYIIEQVPK(L)	22.83	16	0.93	568.973	4.14
	2.2	3	9	69.01	10.5	146900	58279.3	8.25	Ophiophagus hannah	V8ND68	Phospholipase B-like	2	17.62	18.8	85.9	275000	(K)FTAYAINGPPVEK(G)	16.88	14	0.96	703.861	6
												3	17.29	16.48	88.1	136000	(-)DLHYATVYWLEAEK(S)	20.83	8	0.91	579.952	4.65
												2	14.22	14.22	77.8	29700	(R)IANMMADSGK(T)	11.78	0	-3.6	519.238	5.84
3	3.1	9	9	138.25	21.2	111256	57586.6	9.08	Gloydius brevicaudus	B6EWW8	Snake venom 5'-nucleotidase	3	16.12	11.17	86.9	90900	(K)LLLPSFLAGGGDGYHMLK(G)	24.27	13	0.98	630.335	6.74
												3	15.5	15.5	78	72100	(R)FHECNLGNLICDAVIYNNVR(H)	23.12	15	0.98	807.721	5.32
												2	14.98	11.41	74.5	118000	(K)VGIIGYTTK(E)	15.3	7	1	476.279	8.56
												3	14.78	13.6	79.5	70500	(K)YLGYLNVIFDDKGNVIK(S)	23.87	14	0.94	657.69	5.96
												2	14.53	14.53	73.2	112000	(K)CTGQDCYGGVAR®	9.62	23	0.99	672.278	5.83
												2	14.2	12.06	78.8	128000	(R)VVSLNVLCTECR(V)	18.37	22	0.97	725.364	5.97
												2	14.06	10.68	79.6	167000	(R)VPTYVPLEK€	15.97	18	0.99	523.301	5.97
												2	13.39	11.93	74.8	167000	(R)VPTYVPLEK(E)	15.97	18	0.99	523.301	5.97
												2	11.82	3.99	80.5	75800	(K)IINVGSEK(V)	10.95	25	0.98	430.248	6
4	4.1	14	10	124.74	72.4	12186000	13645.3	4.43	Ovophis convictus	A0A0H3U208	Phospholipase A2	3	25.47	22.98	94.5	45100000	(K)TIIYDYSEENGAIVCDDDDPCKK€	17.15	18	0.91	907.392	3.85
												3	24.56	23.24	97.4	6640000	(R)SGVWFYGSYGCYCGAGGQGRPQDASDR(C)	18.92	20	0.99	986.74	5.68
												3	21.56	19.5	91.4	5880000	(K)TIIYDYSEENGAIVCDDDDPCKK€	19.07	152	0.97	907.397	3.85
												3	19.25	19.25	85	464000	(K)EVCECDKVAAICFR(D)	16.45	11	0.96	586.266	4.68
												2	19.24	11.19	91.9	4220000	(K)AAAICFR(D)	13.78	29	1	404.711	9.79
												2	18.63	18.63	78.8	2490000	(K)TIIYDYSEENGAIVCDDDDPCKK(E)	17.15	17	0.96	1360.59	3.85
												2	18.31	19.99	79.4	2490000	(K)TIIYDYSEENGAIVCDDDDPCKK(E)	17.15	17	0.96	1360.59	3.85
												3	17.41	16.55	84.3	45100000	(K)TIIYDYSEENGAIVCDDDDPCKK(E)	17.15	18	0.91	907.392	3.85
												2	16.77	16.77	74.1	9630000	(R)CCFVHDCCYGK(A)	12.2	28	0.98	753.273	6.74
												2	16.35	12.18	92.7	37000000	(K)VAAICFR(D)	15.13	20	0.98	418.726	9.72
												2	15.24	11.1	77.6	7430000	(K)TYWFLNPK(N)	20.58	17	1	534.782	8.26
												3	14.05	12.54	73.2	1830000	(K)TIIYDYSEENGAIVCDDDDPCKK(E)	20.25	120	0.99	907.392	3.85
												2	11.23	11.23	72.5	1140000	(R)DNMDTYDNK(L)	4.97	84	0.99	558.22	3.93
												2	10.56	10.56	72.3	1190000	(K)LWFLGAENCQEESEPC(-)	21.98	23	0.96	656.944	3.59
	4.2	7	5	75.59	41	8900000	13880.5	4.76	Ovophis monticola	U5HS18	Phospholipase A2	3	22.6	22.6	86.5	341000	(R)SGIWYYGSYGCYCGK(G)	18.8	14	0.99	607.586	8.1
												3	19.58	19.58	88.6	5650000	(K)EDFYTYSEENGAVVCGGDDPCKK(E)	16.75	14	0.91	880.702	4.02
												3	16.94	16.94	85.6	1870000	(R)SGIWYYGSYGCYCGK(G)	18.8	16	0.99	910.869	8.1
												2	16.77	16.77	74.1	9630000	(R)CCFVHDCCYGK(V)	12.2	28	0.98	753.273	6.74
												2	16.35	12.18	92.7	37000000	(R)VAAICFR(D)	15.13	20	0.98	418.726	9.72
												2	15.24	11.1	77.6	7430000	(K)TYWFLNPK(N)	20.58	17	1	534.782	8.26
												2	14.31	14.31	72.1	379000	(K)EDFYTYSEENGAVVCGGDDPCKK(E)	16.75	13	0.89	1320.54	4.02
	4.3	3	2	31.35	17.2	3.62533e+06	13792.4	4.72	Trimeresurus gramineus	P81479	Acidic phospholipase A2 4	2	16.77	16.77	74.1	9630000	(R)CCFVHDCCYGK(V)	12.2	29	0.98	753.273	6.74
												3	13.18	7.95	80	673000	(-)HLMQFETLIMK(V)	20.97	14	0.99	464.247	6.75
												2	11.1	6.1	76.1	573000	(-)HLMQFETLIMK(V)	20.97	14	1	695.865	6.75
5	5.1	10	5	108.05	14.7	805700	69875.7	5.71	Gloydius halys	Q8AWI5	Zinc metalloproteinase-disintegrin-like halysase	2	21.09	21.09	90.3	740000	(R)AATDECDMADLCTGR(S)	14.15	11	0.97	843.332	3.84
												3	18.2	18.2	74.5	133000	(K)SCVMAGTLSCEASYLFSDCSR(K)	22.65	19	0.88	801.003	4.37
												2	18.02	18.02	80.5	908000	(R)QGAQCAEGLCCDQCR(F)	11.28	14	0.9	906.848	4.37
												3	17.9	17.9	79.4	543000	(R)QGAQCAEGLCCDQCR(F)	11.28	17	0.92	604.902	4.37
												2	16.7	16.7	79.9	225000	(R)NGQPCQNNNGYCYNGK(C)	9.63	10	0.98	944.379	8.5
												2	16.35	13.31	92	1580000	(K)IACEPQNVK(C)	8.85	68	1	529.769	6
												2	14.98	9.98	81.1	1580000	(K)IACEPQNVK(C)	8.85	68	1	529.769	6
												3	13.43	13.43	70.5	543000	(R)QGAQCAEGLCCDQCR(F)	11.28	14	0.92	604.902	4.27
												2	12.68	12.68	70.5	225000	(R)NGQPCQNNNGYCYNGK(C)	9.63	10	0.98	944.379	4.37
												2	11.09	9.7	71.6	1580000	(K)IACEPQNVK(C)	8.85	68	1	529.769	6
	5.2	10	6	106.18	12.2	1097700	65505.2	5.78	Gloydius intermedius	A0A0C4ZNF1	Metalloprotease	3	21.8	20.38	94.2	3100000	(K)NPCNIYYSPNDEDKGMVLPGTK(C)	17.55	12	0.99	838.056	4.57
												3	18.2	18.2	74.5	133000	(K)SCVMAGTLSCEASYLFSDCSR(K)	22.65	19	0.88	801.003	4.37
												2	18.02	18.02	80.5	908000	(R)QGAQCAEGLCCDQCR(F)	11.28	14	0.9	906.848	4.37
												3	17.9	17.9	79.4	543000	(R)QGAQCAEGLCCDQCR(F)	11.28	17	0.92	604.902	4.37
												2	16.35	13.31	92	1580000	(K)IACEPQNV(C)	8.85	68	1	529.769	6
												2	15.42	15.42	76.5	505000	(K)NPCNIYYSPNDEDK(G)	13.73	15	0.99	864.862	4.03
												2	14.98	9.98	81.1	1580000	(K)IACEPQNVK(C)	8.85	68	1	529.769	6
												2	13.66	13.66	75.7	505000	(K)NPCNIYYSPNDEDK(G)	13.73	15	0.99	864.862	4.03
												3	13.43	13.43	70.5	543000	(R)QGAQCAEGLCCDQCR(F)	11.28	14	0.92	604.902	4.37
												2	11.09	9.7	71.6	1580000	(K)IACEPQNVK(C)	8.85	68	1	529.769	6
	5.3	7	4	84.31	10	904143	70066.1	5.97	Crotalus horridus	A0A0B8RV98	Metalloproteinase (Type III) 5a	3	21.08	20.38	94.2	3100000	(K)NPCNIYYSPNDEDKGMVLPGTK(C)	17.55	12	0.99	838.056	4.56
												2	18.02	18.02	80.5	908000	(R)QGAQCAEGLCCDQCR(F)	11.28	14	0.9	906.848	4.37
												3	17.9	17.9	79.4	543000	(R)QGAQCAEGLCCDQCR(F)	11.28	17	0.92	604.902	4.37
												2	15.42	15.42	76.5	505000	(K)NPCNIYYSPNDEDK(G)	13.73	15	0.99	864.862	4.03
												2	13.66	13.66	75.7	505000	(K)NPCNIYYSPNDEDK(G)	13.73	15	0.99	864.862	4.03
												3	13.43	13.43	70.5	543000	(R)QGAQCAEGLCCDQCR(F)	11.28	17	0.92	604.902	4.37
												2	12.68	12.68	70.5	225000	(R)NGQPCKNNNGYCYNGK(C)	9.63	10	0.98	944.379	9.53
6	6.2	6	3	85.94	30.3	828217	16117.2	4.94	Bothrops pirajai	P0DL30	C-type lectin BPL	2	20.16	17.58	86	718000	(K)EFCVELVSLTGYR(L)	22.85	14	1	786.892	4.53
												3	17.05	12.29	82	96300	(K)EFCVELVSLTGYR(L)	22.85	17	1	524.93	4.53
												4	15.95	10.96	80.3	2710000	(K)NQPDHYENKEFCVELVSLTGYR(L)	21.37	20	1	675.323	4.83
												2	15.48	16.72	81.8	141000	(K)KDFSWEWTDR(S)	18.07	8	0.98	685.313	4.56
												3	13.86	12.72	71.8	652000	(K)NQPDHYENKEFCVELVSLTGYR(L)	21.37	19	0.99	900.093	4.83
												3	12.52	12.52	71.8	652000	(K)NQPDHYENKEFCVELVSLTGYR(L)	21.37	19	0.99	900.093	3.1
7	7.1	8	7	54.32	10.4	4728125	26277.9	5.6	Crotalus adamanteus	A0A1W7RB66	Cadam10_SVSP-12	2	20.31	14.19	83.4	13900000	(R)IMGWGTISPTK(K)	18.33	17	1	595.814	8.75
												2	17.21	10.73	83.5	10200000	(R)TLCAGILEGGK(D)	16.15	21	1	559.798	5.66
												2	13.16	1.66	88.2	636000	(K)ILNEDEQTR(D)	7.82	105	0.99	559.268	4.14
												2	13.04	4.58	81.7	353000	(K)FICPNR(K)	10.92	31	1	403.703	9.75
												2	11.47	3.14	82.3	623000	(K)ILNEDEQTR(D)	7.8	98	1	559.278	4.14
												2	10.68	2.93	82.6	1020000	(K)DVMLIR(L)	15.68	15	1	373.716	5.84
												2	10.41	2.05	84.5	10400000	(K)DIMLIK(L)	17.03	15	1	366.72	5.84
												2	10.21	8.36	71.4	693000	(R)EPGVYTK(V)	4.48	91	1	397.21	6.1
	7.2	10	9	88.49	22.5	5886700	27052.8	6.16	Sistrurus tergeminus	A0A194ARP9	Serine proteinase 10b	4	22.86	18.44	96.2	379000	(K)EIYPDVPHCANINILDHAVCR(A)	20.03	9	1	627.307	5.21
												3	22.09	12.74	88.8	183000	(R)TLCAGILEGGKDSCK(G)	15.12	16	0.99	536.93	5.73
												3	21.07	12.42	89.7	8890000	(R)FLVALYHSR(S)	17.47	13	1	369.209	8.75
												2	18.3	10.03	91.8	1270000	(R)FLVALYHSR(S)	17.47	13	0.99	553.311	8.75
												2	17.21	10.73	83.5	10200000	(R)TLCAGILEGGK(D)	16.15	21	1	559.798	5.66
												2	16.59	10.02	87	499000	(K)DKDIMLIK(L)	18.28	18	1	488.281	5.96
												4	15.76	13.44	93.9	26000000	(R)LDRPVSNSEHIAPLSLPSSPPSVGSVCR(I)	19.17	13	1	740.385	6.75
												2	13.04	4.58	81.7	353000	(K)FICPNR(K)	10.92	31	1	403.703	9.75
												2	10.41	2.05	84.5	10400000	(K)DIMLIK(L)	17.03	15	1	366.72	5.84
												2	10.21	8.36	71.4	693000	(R)EPGVYTK(V)	4.48	91	1	397.21	6.1
	7.3	6	5	79.38	16.1	4.70767e+06	26548.7	9.77	Azemiops feae	A0A1Y0DIB4	Serine protease	3	22.09	12.74	88.8	183000	(R)TLCAGILEGGKDSCK(G)	15.12	16	0.99	536.93	5.73
												2	17.21	10.73	83.5	10200000	(R)TLCAGILEGGK(D)	16.15	21	1	559.798	5.66
												2	14.83	11.92	74.5	9510000	(R)IMGWGTISSTK(E)	17.7	17	1	590.806	8.75
												2	13.04	4.58	81.7	353000	(K)FICPNR(K)	10.92	31	1	403.703	9.75
												2	12.89	3.7	71.8	4000000	(R)ALYPGLLEK(S)	17.52	13	1	502.294	6.04
												2	12.51	0.69	73.2	4000000	(R)ALYPGLLEK(S)	17.52	13	1	502.292	6.04
	7.4	7	7	65.46	12.8	3.56914e+06	25440	6.17	Protobothrops elegans	P84788	Thrombin-like enzyme elegaxobin-1	2	20.43	13.92	91.6	9970000	(R)TLCAGVLEGGK(D)	14.85	11	1	552.787	5.66
												2	16.28	11.84	90.3	843000	(K)INLLDYSECR(A)	18.13	9	1	641.809	4.37
												2	14.66	14.66	82.6	2550000	(K)FFCDSSK(T)	10.32	66	1	445.69	5.84
												3	14.09	14.09	75	175000	(K)EKFFCDSSK(T)	11.52	20	1	383.175	6.17
												2	13.04	4.58	81.7	353000	(K)FICPNR(K)	10.92	31	1	403.703	9.75
												2	10.41	2.05	84.5	10400000	(K)DIMLIK(L)	16.07	16	1	444.72	8.75
												2	10.21	8.36	71.4	693000	(R)EPGVYTK(V)	4.48	91	1	397.21	6.1
	7.5	4	4	64.54	14.7	4262500	26118.1	9.54	Agkistrodon piscivorus	A0A194AM91	Serine proteinase 1	2	20.31	14.19	83.4	13900000	(R)IMGWGTISPTK(V)	18.33	17	1	595.814	8.75
												2	15.48	11.29	82.7	425000	(R)IAPLSLPSSPPSVGSVCR(I)	19.8	15	1	912.49	9.75
												2	14.66	14.66	82.6	2550000	(K)FFCDSSK(N)	10.32	66	1	445.69	5.84
												3	14.09	14.09	75	175000	(K)EKFFCDSSK(N)	11.52	20	1	383.175	6.17
	7.6	4	4	62.7	27.7	12613250	26258.1	7.95	Sistrurus miliarius barbouri	A0A194ASS1	Serine proteinase 9b	2	20.31	14.19	83.4	13900000	(R)IMGWGTISPTK(V)	18.33	17	1	595.814	8.75
												2	17.21	10.73	83.5	10200000	(R)TLCAGILEGGK(D)	16.15	21	1	559.798	5.66
												4	15.76	13.44	93.9	26000000	(R)LDRPVSNSEHIAPLSLPSSPPSVGSVCR(I)	19.17	13	1	740.385	6.75
												2	13.04	4.58	81.7	353000	(K)FICPNR(K)	10.92	31	1	403.703	9.75
	7.7	4	4	43.91	17.3	6342250	25320.6	5.33	Bothrops asper	Q072L6	Thrombin-like enzyme asperase	2	20.31	14.19	83.4	13900000	(R)IMGWGTISPTK(E)	18.33	17	1	595.814	8.75
												4	13.19	11.18	73.9	716000	(K)LDSRVSNSEHIAPLSLPSSPPSVGSVCR(I)	18.77	10	0.99	737.88	6.75
												2	13.04	4.58	81.7	353000	(K)FICPNR(K)	10.92	31	1	403.703	9.75
												2	10.41	2.05	84.5	10400000	(K)DIMLIK(L)	17.03	15	1	366.72	5.84
	7.8	5	3	64.82	13.5	5444000	26432.2	9.2	Gloydius brevicaudus	P85109	Thrombin-like enzyme kangshuanmei	2	26.05	21.53	95.9	1740000	(-)VIGGDECNINEHR(F)	11.5	11	0.99	756.847	4.65
												3	21.8	15.01	96	14300000	(-)VIGGDECNINEHR(F)	11.5	11	0.99	504.902	4.65
												3	21.07	12.42	89.7	8890000	(R)FLVALYHSR(S)	17.47	13	1	369.209	8.75
												2	18.3	10.03	91.8	1270000	(R)FLVALYHSR(S)	17.47	13	0.99	553.311	8.75
												2	17.7	16.34	90.9	1020000	(R)AAYPWLPATSR(V)	18.78	18	1	616.826	8.79
	7.9	3	2	54.74	12.6	8.56333e+06	26387.1	6.42	Gloydius halys	I4CHP3	Thrombin-like enzyme AhV_TL-I	3	25.17	19.05	97.3	14000000	(-)IIGGDECNINEHR(F)	11.77	9	0.99	509.573	4.65
												2	22.81	19.39	96.9	1490000	(-)IIGGDECNINEHR(F)	11.77	7	0.98	763.856	4.65
												2	17.21	10.73	83.5	10200000	(R)TLCAGILEGGK(D)	16.15	21	1	559.798	5.66
	7.1	5	3	52.8	12.3	10104000	25412.8	4.95	Agkistrodon contortrix contortrix	P82981	Thrombin-like enzyme contortrixobin	2	25.18	25.18	94.9	3310000	(-)VVGGDECNINEHR(F)	9.72	25	0.99	749.84	4.65
												3	20.29	17.08	86.7	23300000	(-)VVGGDECNINEHR(F)	9.72	25	0.99	500.23	4.65
												2	17.7	17.7	78.1	3310000	(-)VVGGDECNINEHR(F)	9.72	25	0.99	749.836	4.65
												2	17.21	10.73	83.5	10200000	(R)TLCAGILEGGK(D)	16.15	21	1	559.798	5.66
												2	10.41	2.05	84.5	10400000	(K)DIMLIK(L)	17.03	15	1	366.72	5.84
	7.11	3	3	45.14	10.8	6.18767e+06	25807.3	5.62	Agkistrodon piscivorus	A0A194APB3	Serine proteinase 19b	2	17.21	10.73	83.5	10200000	(R)TLCAGILEGGK(S)	16.15	21	1	559.798	5.66
												2	14.89	14.82	92.3	8010000	(R)AANPELPATSR(T)	11.88	7	1	563.794	6.05
												2	13.04	4.58	81.7	353000	(K)FICPNR(K)	10.92	31	1	403.703	9.75
8	8.1	7	5	72.07	58.2	4.33357e+06	6663.68	6.3	Protobothrops flavoviridis	U3TBG1	Serine protease	2	21.06	18.81	92.8	266000	(R)CANINLLNYTVCR(R)	19.83	14	0.96	805.893	8.75
												2	19.83	16.26	90.2	6380000	(R)ILCAGVLEGGIDTCK(R)	18.43	18	0.99	803.399	4.37
												3	17.1	7.55	96.3	6860000	(R)RVFPELPATSR(I)	16.42	15	0.99	424.908	9.6
												2	14.08	10.98	85.6	14200000	(R)VFPELPATSR(I)	17.32	16	1	558.807	5.97
												3	14.03	14.03	73.4	968000	(R)ILCAGVLEGGIDTCK(R)	18.45	19	0.99	535.939	4.37
												3	13.7	13.7	71.5	968000	(R)ILCAGVLEGGIDTCK(R)	18.45	19	0.99	535.939	4.37
												2	10.21	8.36	71.4	693000	(R)EPGVYTK(V)	4.48	91	1	397.21	6.1
	8.2	5	2	67.53	22.5	4761200	26478.5	9.45	Agkistrodon bilineatus	Q9PSN3	Thrombin-like enzyme bilineobin	3	25.17	19.05	97.3	14000000	(-)IIGGDECNINEHR(F)	11.77	9	0.99	509.573	4.65
												2	22.81	19.39	96.9	1490000	(-)IIGGDECNINEHR(F)	11.77	7	0.98	763.856	4.65
												2	19.83	16.26	90.2	6380000	(R)ILCAGVLEGGIDTCK(R)	18.43	18	0.99	803.399	4.37
												3	14.03	14.03	73.4	968000	(R)ILCAGVLEGGIDTCK(R)	18.45	19	0.99	535.939	4.37
												3	13.7	13.7	71.5	968000	(R)ILCAGVLEGGIDTCK(R)	18.45	19	0.99	535.939	4.37
9	9.1	4	4	75.7	34.6	170300	17459	9.33	Crotalus horridus	A0A0K8RZ50	C-type lectin 2	3	19.73	19.73	82.1	218000	(K)TWDDAESFCYTQHR(G)	16.08	14	1	605.919	4.53
												2	16.94	12.76	72.8	145000	(K)FTSMWIGLK(D)	21.05	15	0.98	541.787	8.75
												2	12.62	7.55	87.8	252000	(R)IFWFNR(G)	20.38	17	0.99	441.735	9.75
												2	11.56	5.54	82.4	66200	(K)TVSFVCK(F)	12.62	19	1	420.718	8.41
10	10.1	7	4	73.95	21.6	266371	24992.1	5.56	Bothriechis schlegelii	F2Q6E4	Cysteine-rich secretory protein Bs-CRP	2	22.86	18.41	89.8	522000	(K)MEWYPEAAANAER(W)	17.28	13	1	769.341	5.45
												3	18.62	14.04	88.4	91300	(R)KPEIQNEIVDLHNSLR(R)	18	6	0.95	635.679	5.45
												3	16.82	10.61	87.9	91300	(R)KPEIQNEIVDLHNSLR(R)	18	6	0.95	635.679	8.47
												2	16.58	11.3	88.6	479000	(R)SVNPTASNMLK(M)	14.12	14	0.99	581.301	6
												2	15.89	15.89	83.3	289000	(K)CGENIYMSTNPR(K)	13.73	14	0.97	721.314	6
												4	11.48	11.48	79	103000	(R)KPEIQNEIVDLHNSLR(R)	18	6	0.99	477.012	5.45
												2	13.53	13.53	82.6	289000	(K)CGENIYMSTNPR(K)	13.73	14	0.97	721.314	6
11	11.2	3	2	57.01	13	3.12667e+06	26597.7	9.9	Trimeresurus stejnegeri	Q8AY81	Thrombin-like enzyme stejnobin	2	17.88	12.93	91.8	4140000	(K)SVQFDDEQR(R)	11.17	20	0.99	562.253	4.03
												3	15.52	10.21	84.1	2620000	(K)SVQFDDEQRR(Y)	9.97	44	1	427.208	4.56
												3	12.52	7.97	78.3	2620000	(K)SVQFDDEQRR(Y)	9.97	44	1	427.208	4.56
12	12.1	2	2	43.27	4.8	5480000	56491	6.01	Cerastes cerastes	X2JCV5	L-amino acid oxidase	2	17.45	7.42	90.2	4230000	(K)IFLTCTK(K)	14.45	19	1	441.741	8.75
												2	16.31	7.79	88.5	6730000	(K)EVTVTYQTPAK(N)	13.02	9	1	618.828	6.1
13	13.1	3	2	38.62	11.2	4005000	26067.7	5.46	Agkistrodon contortrix contortrix	A0A1W7RJU0	Serine proteinase 9	3	17.55	11.64	93.6	7310000	(R)NSAHIAPLSLPSNPPR(L)	17.18	11	0.98	557.636	9.75
												2	16.49	8.62	91.6	3760000	(R)VPALYIK(V)	16.07	16	1	402.253	8.56
												2	15.66	14.2	91.4	945000	(R)NSAHIAPLSLPSNPPR(L)	17.18	11	0.99	835.953	9.75
14	14.1	3	3	36.2	6.2	6.45667e+06	25667.3	7.96	Macrovipera lebetina	E0Y420	Serine protease VLSP-3	2	13.43	5.65	72.5	7960000	(K)WDKDIMLIK(L)	18.28	17	0.99	581.321	5.96
												2	10.76	2.24	76.4	1010000	(R)YSICR(A)	9.53	40	1	349.669	8.75
												2	10.41	2.05	84.5	10400000	(K)DIMLIK(L)	17.03	15	1	366.72	5.84
15	15.1	4	4	36.12	7.5	10208750	66600.8	5.41	Protobothrops flavoviridis	Q8JIR2	Zinc metalloproteinase/disintegrin-like HR1a	3	21.56	21.56	92.8	569000	(K)LHSWVECESGECCEQCR(F)	13.93	10	0.96	742.622	4.48
												2	11.52	1.4	76.6	39600000	(R)ETVLLK(R)	12.42	29	0.99	351.722	6.1
												2	10.16	3.17	72.5	300000	(R)YLNNFR(F)	12.9	26	0.99	413.714	8.75
												2	8.99	1.68	77.6	366000	(R)YLYIR(V)	14.52	25	1	364.212	8.59
16	16.1	3	1	33.14	17.8	14600000	26877.8	9.02	Agkistrodon contortrix contortrix	A0A1W7RJV2	Serine proteinase 12a	3	21.83	17.13	91	19800000	(R)VMGWGTTTSPQETLPDVPR(C)	19.85	14	1	691.343	4.37
												2	21	20.29	88.8	12000000	(R)VMGWGTTTSPQETLPDVPR(C)	19.83	14	1	1036.51	4.37
												2	20.44	17.36	87.1	12000000	(R)VMGWGTTTSPQETLPDVPR(C)	19.83	14	1	1036.51	4.37
17	17.1	3	1	26.74	6.6	163333	52244.4	5.23	Trimeresurus stejnegeri	P0DM87	Zinc metalloproteinase-disintegrin stejnitin	2	22.19	22.19	89.1	144000	(R)LTPGSQCAEGLCCEQCR(F)	13.5	11	0.94	1013.42	4.53
												2	18.55	18.55	83.6	144000	(R)LTPGSQCAEGLCCEQCR(F)	13.5	11	0.94	1013.42	4.53
												3	18.16	18.16	82.5	202000	(R)LTPGSQCAEGLCCEQCR(F)	13.5	10	0.93	675.948	4.53
18	18.1	3	2	24.97	6.5	3527800	25947.5	5.49	Crotalus cerastes	A0A2I7YS44	Serine endopeptidase	2	14.56	10.99	74.9	91700	(R)TLCAGIVQGGK(D)	13.4	12	0.99	552.296	8.41
												2	13.8	10.12	72.3	91700	(R)TLCAGIVQGGK(D)	13.4	12	0.99	552.296	8.41
												2	10.41	2.05	84.5	10400000	(K)DIMLIK(L)	17.03	15	1	366.72	5.84
19	19.1	2	1	15.79	18.4	9155000	16152	9	Protobothrops flavoviridis	P67862	Snake venom vascular endothelial growth factor toxin	3	15.79	8.76	81	1210000	(R)ETLVPILKEYPDEVSHLFKPSCVPVLR(C)	25.92	13	1	1055.89	5.53
												4	13.3	10.09	77	17100000	(R)ETLVPILKEYPDEVSHLFKPSCVPVLR(C)	25.92	13	0.99	792.174	5.53
20	20.1	2	1	11.64	18.6	152000	16076	9.59	Ovophis okinavensis	T2HQ62	Vascular endothelial growth factor-like protein	4	11.64	7.85	79	152000	(R)ETLVPILEEYPSEVSHLFRPSCVPVLR(C)	25.17	12	0.97	792.42	4.91
												4	10.31	4.92	76.6	152000	(R)ETLVPILEEYPSEVSHLFRPSCVPVLR(C)	25.17	12	0.97	792.42	4.91
						1.74119e+08
																						8.75

## Sheet: Ovophis tonkinensis (N.Vietnam)
Group	Subgroup	Spectra	Distinct Peptides	Distinct Summed MS/MS Search Score	% AA Coverage	Mean Protein Spectral Intensity	Protein MW (Da)	Protein pI	Species	Database Accession	Protein Name	z	Score	Fwd-Rev Score	SPI (%)	Spectrum Intensity	Sequence	RT (min)	Peak Width (sec)	Average Chi Squared	m/z Measured (Da)	Peptide pI
1	1.1	21	16	273.44	26.5	4.05671e+06	55102.3	6.53	Gloydius intermedius	A0A068EPZ2	Amine oxidase	2	20.26	14.31	94.6	6390000	(R)HDDIFAYEK(R)	14.57	10	0.99	569.265	4.54
												3	18.64	17.89	83	5190000	(K)YPVKPSEEGK(S)	6.38	78	0.99	378.532	6.14
												2	18.21	10.06	92.3	5620000	(K)IFLTCTK(K)	14.42	15	1	441.741	8.75
												2	18.16	17.35	79.4	361000	(K)FGLQLNEFSQENDNAWYFIK(N)	25.52	26	0.98	1232.08	4.14
												3	18	18	80	1350000	(K)FGLQLNEFSQENDNAWYFIK(N)	25.5	24	0.99	821.727	4.14
												2	17.97	13.57	87.6	1290000	(K)YPVKPSEEGK(S)	6.37	73	1	567.297	6.14
												2	16.55	11.71	89	3320000	(K)FEPPLPPK(K)	16.1	74	1	462.764	6
												2	16.49	14.98	86.3	16200000	(K)SAGQLYEESLGK(V)	14.68	18	0.99	641.321	4.53
												2	16.34	13.1	77.8	11200000	(K)EGWYANLGPMR(L)	18.95	15	0.99	647.308	6.1
												3	16.15	16.15	80.1	528000	(R)KFGLQLNEFSQENDNAWYFIK(N)	24.13	22	0.99	864.425	4.68
												3	16.11	10.16	82.1	585000	(R)ETDYEEFLEIAR(N)	21.52	15	0.99	505.574	3.91
												3	15.39	11.22	87.6	1010000	(K)FEPPLPPKK(A)	14.42	73	1	351.544	8.59
												2	15.25	6.56	86.4	292000	(K)VVEELK(R)	8.28	124	0.86	358.714	4.53
												2	14.73	6.87	83.1	1060000	(R)IKFEPPLPPK(K)	17.37	49	1	583.353	8.59
												2	14.49	14.49	72.1	9950000	(R)ETDYEEFLEIAR(N)	21.52	15	0.98	757.855	3.91
												2	13.1	13.1	73.8	9950000	(R)ETDYEEFLEIAR(N)	21.52	15	0.98	757.852	3.91
												2	11.69	7.69	76.1	1800000	(K)STTDLPSR(F)	7.73	55	1	438.725	5.55
												4	11.62	8.54	76.5	1800000	(R)IKFEPPLPPKK(A)	16	62	0.98	324.205	9.7
												2	11.34	9.07	72.6	4640000	(K)STTDLPSR(F)	7.32	109	1	438.726	5.55
												2	11.33	11.33	74.5	2360000	(R)NPLEECFR(E)	15.25	16	1	532.747	4.53
												2	10.21	10.35	72.6	295000	(K)YDTYSTK(E)	3.57	79	1	439.201	5.83
	1.2	6	5	233.46	25.1	2477500	55169.6	8.93	Protobothrops flavoviridis	T2HRS5	Amine oxidase	3	19.73	12.95	89.5	509000	(K)KDIQAFCYPSMIQK(W)	17.73	12	0.99	576.955	8.5
												2	17.25	17.73	86.7	430000	(K)KFWEDDGIHGGK(S)	13.58	18	0.99	694.834	5.38
												2	16.34	16.34	77.8	11200000	(K)EGWYANLGPMR(L)	18.95	15	0.99	647.308	6.1
												2	12.2	7.53	74.2	183000	(K)VTVTYQTPAK(D)	12.55	13	0.99	554.307	8.56
												2	11.83	6.9	70.7	183000	(K)VTVTYQTPAK(D)	12.55	13	0.99	554.307	8.56
												2	11.33	11.33	74.5	2360000	(R)NPLEECFR(E)	15.25	16	1	532.747	4.53
	1.3	3	2	187.9	22.2	1.20133e+06	56669	6.31	Crotalus adamanteus	O93364	L-amino-acid oxidase	3	21.62	21.62	84.1	142000	(R)VVIVGAGMAGLSAAYVLAGAGHQVTVLEASER(V)	26.62	17	1	1032.89	5.4
												3	20.61	21.92	81.2	142000	(R)VVIVGAGMAGLSAAYVLAGAGHQVTVLEASER(V)	26.62	17	1	1032.89	5.4
												2	16.55	11.71	89	3320000	(K)FEPPLPPK(K)	16.1	74	1	462.764	6
	1.4	6	3	169.53	20.1	3625000	56692.1	6.73	Crotalus horridus	A0A0K8RYS7	L-amino-acid oxidase	3	25.62	23.68	94.7	290000	(K)HVVIVGAGMAGLSAAYVLAGAGHQVTVLEASER(V)	25.5	15	0.96	1078.58	6
												4	21.69	21.28	86.5	3250000	(K)HVVIVGAGMAGLSAAYVLAGAGHQVTVLEASER(V)	25.52	19	0.99	809.177	6
												4	18.98	18.98	81.4	3250000	(K)HVVIVGAGMAGLSAAYVLAGAGHQVTVLEASER(V)	25.52	19	0.99	809.177	6
												4	18.81	18.81	81	3250000	(K)HVVIVGAGMAGLSAAYVLAGAGHQVTVLEASER(V)	25.52	19	0.99	809.177	6
												3	17.03	17.03	72	10700000	(K)DCADIVINDLSLIHQLPK€	24.28	16	1	688.7	4.41
												2	13.83	13.83	78	1010000	(K)DCADIVINDLSLIHQLPK(E)	24.27	19	0.9	1032.54	4.41
	1.5	4	2	116.73	14.3	176125	56227.5	6.05	Calloselasma rhodostoma	P81382	L-amino-acid oxidase	2	19.64	19.15	86.7	159000	(R)LNEFSQENDNAWYFIK(N)	21.87	16	0.99	1009.47	4.14
												2	19.56	16.79	85	159000	(R)LNEFSQENDNAWYFIK(N)	21.87	16	0.99	1009.47	4.14
												2	15.25	6.56	86.4	292000	(K)VVEELK(R)	8.28	124	0.86	358.714	4.53
												3	12.47	10.91	72.6	94500	(R)LNEFSQENDNAWYFIK(N)	21.87	16	0.93	673.316	4.14
	1.6	3	2	82.53	8.8	4.02333e+06	57004	9.18	Oxyuranus scutellatus scutellatus	Q4JHE3	L-amino-acid oxidase	3	18.64	17.89	83	5190000	(K)YPVKPSEEGK(S)	6.38	78	0.99	378.532	6.14
												2	17.97	13.57	87.6	1290000	(K)YPVKPSEEGK(S)	6.37	73	1	567.297	6.14
												3	13.51	8.4	86	5590000	(R)RNPLEECFR(E)	14.7	25	0.98	407.534	6.14
	1.7	2	2	73.43	6.9	359000	56854.6	7.2	Demansia vestigiata	A6MFL0	L-amino-acid oxidase	2	14.46	12.86	70.6	423000	(R)AHGWIDSTIK(S)	15.08	30	0.98	564.297	6.79
												2	10.21	10.35	72.6	295000	(K)YDTYSTK(D)	3.57	79	1	439.201	5.83
2	2.1	17	13	131.03	18.9	5.90171e+06	26277.9	6.06	Crotalus adamanteus	A0A1W7RB66	Cadam10_SVSP-12	2	21.26	14.24	93.4	14900000	(R)TLCAGILEGGK(D)	16.15	14	1	559.798	5.66
												2	18.87	15.7	79.8	8810000	(R)IMGWGTISPTK(K)	18.35	18	1	595.817	8.75
												2	18.6	4.7	93.4	7180000	(K)ILNEDEQTR(D)	7.9	109	1	559.279	4.14
												2	17.18	17.18	90	15400000	(K)FFCLSSK(T)	16.15	14	1	444.718	8.75
												2	16.08	13.4	81.7	5950000	(K)FFCVSSK(N)	14.08	15	1	437.709	8.75
												2	15.89	7.05	88.9	10700000	(K)FICPNR(K)	10.92	33	1	403.704	9.75
												2	15.58	3.14	89	3490000	(K)ILNEDEQTR(D)	8.25	63	1	559.28	4.14
												2	12.94	5.82	73.3	217000	(K)FICPNK(K)	10.2	44	1	389.7	8.75
												2	12.58	6.61	80.9	376000	(K)KILNEDEQTRDPK(E)	8.97	59	0.98	793.413	4.79
												2	12.41	8.93	83.1	1380000	(K)KILNEDEQTR(D)	6.75	83	0.99	623.325	4.68
												2	12.03	4.26	78.7	14100000	(R)IMGWGK(I)	14.5	16	1	346.184	8.75
												2	11.93	6.57	76.9	892000	(K)ILNEDEQTRDPK(E)	9.65	20	0.98	729.367	4.32
												3	11.49	8.59	79.2	3550000	(K)KILNEDEQTR(D)	6.77	86	1	415.888	4.68
												2	11.17	6.56	77.5	432000	(K)DKDIMLIK(L)	18.32	17	1	488.282	5.96
												3	11.12	4.51	74.3	4310000	(K)ILNEDEQTRDPK(E)	9.65	20	0.94	486.58	4.32
												2	10.07	5.66	77.1	892000	(K)ILNEDEQTRDPK(E)	9.65	20	0.98	729.366	4.32
												2	10.04	2.06	86.5	7750000	(K)DIMLIK(L)	16.95	11	1	366.721	5.84
	2.2	7	4	131	25.5	7.82257e+06	26151.5	5.74	Crotalus horridus	T1D6M9	Serine proteinase 1b	3	24.67	20.57	100	6530000	(K)EIYPDVPHCANINILDHAVCR(T)	19.97	14	1	836.073	5.21
												4	23.97	19.49	92.2	35800000	(K)EIYPDVPHCANINILDHAVCR(T)	19.97	14	0.99	627.308	5.21
												2	22.38	20.61	85.9	658000	(K)EIYPDVPHCANINILDHAVCR(T)	19.97	13	0.99	1253.6	5.21
												3	19.26	12.12	96.8	5100000	(K)LDSSVSNSEHIAPLSLPSSPPSVGSVCR(I)	19.9	11	0.99	960.481	5.32
												3	18.84	11.55	98.5	538000	(R)LDRPVSNSEHIAPLSLPSSPPSVGSVCR(I)	19.2	14	1	986.842	6.75
												4	16.61	13.83	92	5700000	(R)LDRPVSNSEHIAPLSLPSSPPSVGSVCR(I)	19.2	14	0.99	740.385	6.75
												2	11.17	6.56	77.5	432000	(K)DKDIMLIK(L)	18.23	17	1	488.282	5.96
	2.3	5	5	108.14	35.5	5668000	26258.1	7.95	Sistrurus miliarius barbouri	A0A194ASS1	Serine proteinase 9b	2	18.87	15.7	79.8	8810000	(R)IMGWGTISPTK(V)	18.35	18	1	595.817	8.75
												2	16.08	13.4	81.7	5950000	(K)FFCVSSK(N)	14.08	15	1	437.709	8.75
												2	15.89	7.05	88.9	10700000	(K)FICPNR(K)	10.92	33	1	403.704	9.75
												2	12.82	10.54	76.9	2350000	(R)EPALYTK(V)	10.77	39	1	411.225	6.1
												3	10.42	6.33	80.4	530000	(K)VFDHLDWIQSIIAGNTDATCPL(-)	27.08	15	1	829.408	3.93
	2.4	3	2	81.3	16.1	9020000	26047.8	5.9	Gloydius halys	O93421	Snake venom serine protease pallase	3	23.56	18.11	92.3	10500000	(-)VIGGDECNINEHR(F)	11.25	11	0.98	504.901	4.65
												2	22.51	18.11	92	1160000	(-)VIGGDECNINEHR(F)	11.25	11	1	756.848	4.65
												2	17.18	17.18	90	15400000	(K)FFCLSSK(K)	16.15	14	1	444.718	8.75
	2.5	2	2	76.68	16.2	2005000	26364.1	7.07	Crotalus scutulatus	A0A2I7YS70	Serine endopeptidase	2	16.67	13.22	80.2	1660000	(R)IMGWGTISDTK(V)	17.83	14	0.98	604.804	5.84
												2	12.82	10.54	76.9	2350000	(R)EPALYTK(V)	10.77	39	1	411.225	6.1
	2.6	2	2	75.51	13.9	16050000	25807.3	5.62	Agkistrodon piscivorus	A0A194APB3	Serine proteinase 19b	2	21.26	14.24	93.9	14900000	(R)TLCAGILEGGK(S)	16.15	14	1	559.798	5.66
												2	18.87	18.22	96.8	17200000	(R)AANPELPATSR(T)	11.98	14	1	563.796	6.05
	2.7	4	3	75.3	24.3	11029250	25412.8	4.95	Agkistrodon contortrix contortrix	P82981	Thrombin-like enzyme contortrixobin	2	24.09	25.43	92.2	4350000	(-)VVGGDECNINEHR(F)	9.88	25	0.98	749.833	4.65
												3	23.97	23.97	93.3	31800000	(-)VVGGDECNINEHR(F)	9.88	25	0.99	500.231	4.65
												2	12.94	5.82	73.3	217000	(K)FICPNK(K)	10.2	44	1	389.7	8.75
												2	10.04	2.06	86.5	7750000	(K)DIMLIK(L)	16.95	11	1	366.721	5.84
	2.8	3	2	73.77	13.9	5.48933e+06	26326.1	9.27	Agkistrodon piscivorus	A0A194ARH4	Serine proteinase 2	2	17.18	17.18	90	15400000	(K)FFCLSSK(N)	16.15	14	1	444.718	8.75
												2	16.03	8.28	86.4	534000	(K)NVPNEDEQTR(V)	3.17	67	1	601.277	4.14
												2	10.32	2.89	73.9	534000	(K)NVPNEDEQTR(V)	3.17	67	1	601.277	4.14
	2.9	3	2	49.05	16.2	6730000	25722.7	9.6	Sistrurus tergeminus	A0A194ATG3	Serine proteinase 11a	2	18.87	15.7	79.8	8810000	(R)IMGWGTISPTK(E)	18.35	18	1	595.817	8.75
												4	13.67	11.93	78.7	10500000	(K)LDSRVSNSEHIAPLSLPSSPPSVGSVCR(I)	18.82	13	0.99	737.881	6.75
												3	13.45	11.31	73.9	880000	(K)LDSRVSNSEHIAPLSLPSSPPSVGSVCR(I)	18.82	13	1	983.503	6.75
	2.1	3	2	81.82	15	2.14233e+06	26709.5	5.48	Sistrurus miliarius barbouri	A0A194ARW1	Serine proteinase 10	3	25.4	19.64	87.6	287000	(K)FICGGTLINQEWVLTAAHCDKR(N)	21.83	14	0.94	863.764	6.75
												3	25.31	19	94.1	3270000	(K)FICGGTLINQEWVLTAAHCDK(R)	22.6	12	0.99	811.731	5.32
												4	25.09	19.29	92	2870000	(K)FICGGTLINQEWVLTAAHCDKR(N)	21.83	14	0.99	648.076	6.75
	2.11	4	3	77.97	14.4	8738000	26478.5	9.45	Agkistrodon bilineatus	Q9PSN3	Thrombin-like enzyme bilineobin	2	25.35	22.88	97.4	3390000	(-)IIGGDECNINEHR(F)	11.9	13	0.97	763.856	4.65
												2	22.61	18.94	89.9	300000	(R)ILCAGVLEGGIDTCK(R)	18.53	17	0.98	803.404	4.37
												3	22.54	16.31	92.1	30900000	(-)IIGGDECNINEHR(F)	11.9	13	1	509.573	4.65
												3	20.16	13.94	88.5	362000	(R)ILCAGVLEGGIDTCKR(D)	17.55	14	0.99	587.973	6.07
	2.12	3	3	56.88	17.1	7.16967e+06	26118.1	9.54	Agkistrodon piscivorus	A0A194AM91	Serine proteinase 1	2	18.87	15.7	79.8	8810000	(R)IMGWGTISPTK(V)	18.35	18	1	595.817	8.75
												2	16.15	11.47	87.1	299000	(R)IAPLSLPSSPPSVGSVCR(I)	19.83	13	1	912.489	9.75
												2	12.01	7.6	73.3	12400000	(R)AVYPELPAK(G)	15.12	20	1	494.28	6.04
	2.13	2	2	20.58	6.2	7775000	26326	9.33	Bothrops atrox	A0A1L8D610	BATXSVSP11	2	17.18	17.18	90	15400000	(K)FFCLSSK(T)	16.15	14	1	444.718	8.75
												2	10.73	6.91	71.5	150000	(R)NEDEQTRDPK(E)	9.63	21	0.98	616.282	4.32
	2.14	2	2	43.63	11.5	4116000	25440	6.17	Protobothrops elegans	P84788	Thrombin-like enzyme elegaxobin-1	2	20.47	12.99	94.1	7540000	(R)TLCAGVLEGGK(D)	14.75	18	1	552.791	5.66
												2	13.31	9.8	79.1	692000	(K)INLLDYSECR(A)	18.08	15	1	641.809	4.37
	2.15	2	1	32.38	8.1	9375000	26293.1	9.12	Agkistrodon piscivorus	A0A194APB8	Serine proteinase 16	2	22.53	19.48	87.4	17200000	(R)TLCAGILEGGIDSCK(A)	18.47	17	0.99	797.381	4.37
												3	18.2	14.44	81.9	1550000	(R)TLCAGILEGGIDSCK(A)	18.47	17	0.99	531.927	4.37
	2.16	2	2	36.72	15.1	6480000	25947.5	5.49	Crotalus cerastes	A0A2I7YS44	Serine endopeptidase	2	19.71	12.87	92.2	5210000	(R)TLCAGIVQGGK(D)	13.5	10	1	552.295	8.41
												2	10.04	2.06	86.5	7750000	(K)DIMLIK(L)	16.95	11	1	366.721	5.84
3	3.1	10	6	126.61	29.8	8113000	26120.5	5.89	Gloydius intermedius	A0A286S0E6	Venom plasminogen activator 2	3	24.67	20.57	100	6530000	(K)EIYPDVPHCANINILDHAVCR(A)	19.97	14	1	836.073	5.21
												4	23.97	19.49	92.2	35800000	(K)EIYPDVPHCANINILDHAVCR(A)	19.97	14	0.99	627.308	5.21
												2	22.38	20.61	85.9	658000	(K)EIYPDVPHCANINILDHAVCR(A)	19.97	13	0.99	1253.6	5.21
												3	19.26	12.12	96.8	5100000	(R)LDSSVSNSEHIAPLSLPSSPPSVGSVCR(I)	19.9	11	0.99	960.481	5.32
												2	17.66	16.68	88.8	3510000	(K)NNDELDKDIMLIR(L)	19.28	16	0.98	794.905	4.23
												2	17.66	15.88	85.6	658000	(K)EIYPDVPHCANINILDHAVCR(A)	19.97	13	0.99	1253.6	5.21
												3	17.61	17.61	88.7	564000	(R)KNNDELDKDIMLIR(L)	17.95	16	0.99	572.971	4.68
												2	15.89	7.05	88.9	10700000	(K)FICPNR(K)	10.92	33	1	403.704	9.75
												2	14.24	16.24	80.6	3510000	(K)NNDELDKDIMLIR(L)	19.82	16	0.98	794.905	4.23
												2	12.03	4.26	78.7	14100000	(R)IMGWGK(I)	14.5	16	1	346.184	8.75
	3.2	6	3	95.34	35.6	9.90767e+06	26107.5	5.54	Agkistrodon piscivorus	A0A194APJ3	Snake venom serine protease	3	24.67	20.57	100	6530000	(K)EIYPDVPHCANINILDHAVCR(A)	19.97	14	1	836.073	5.21
												4	23.97	19.49	92.2	35800000	(K)EIYPDVPHCANINILDHAVCR(A)	19.97	14	0.99	627.308	5.21
												2	22.38	20.61	85.9	658000	(K)EIYPDVPHCANINILDHAVCR(A)	19.97	14	0.99	1253.6	5.21
												3	19.26	12.12	96.8	5100000	(R)LDSSVSNSEHIAPLSLPSSPPSVGSVCR(I)	19.9	11	0.99	960.481	5.32
												2	17.66	15.88	85.6	658000	(K)EIYPDVPHCANINILDHAVCR(A)	19.97	13	0.99	1253.6	5.21
												2	15.89	7.05	88.9	10700000	(K)FICPNR(K)	10.92	33	1	403.704	9.75
	3.3	3	3	61.95	19.7	3509000	25242.6	5.66	Trimeresurus gramineus	O13059	Snake venom serine protease 1	2	19.71	12.87	92.2	5210000	(R)TLCAGIVQGGK(D)	13.5	10	1	552.295	8.41
												3	19.26	12.12	96.8	5100000	(K)LDSSVSNSEHIAPLSLPSSPPSVGSVCR(I)	19.9	11	0.99	960.481	5.32
												2	12.94	5.82	73.3	217000	(K)FICPNK(K)	10.2	44	1	389.7	8.75
4	4.1	12	6	109.65	41	8.83042e+06	13970	4.66	Ovophis tonkinensis	A0A0H3U1Y3	Phospholipase A2	3	23.94	23.94	93.9	47400000	(K)EDFYTYTEENGAVVCGGDDPCKK(E)	16.72	20	0.97	885.376	4.02
												2	23.5	23.5	88.5	990000	(K)EDFYTYTEENGAVVCGGDDPCK(K)	17.35	19	0.99	1263.51	3.71
												2	22.33	22.33	86.8	990000	(K)EDFYTYTEENGAVVCGGDDPCK(K)	17.35	19	0.99	1263.51	3.71
												2	21.06	21.06	78	9160000	(R)CCFVHDCCYGK(V)	12.32	17	0.99	1263.51	6.74
												2	20.2	20.2	82.7	3910000	(K)EDFYTYTEENGAVVCGGDDPCKK(E)	16.7	17	0.99	1327.56	4.02
												2	20.15	20.15	90.7	3910000	(K)EDFYTYTEENGAVVCGGDDPCKK(E)	16.7	17	0.99	1327.56	4.02
												3	19.47	19.47	85.6	2870000	(K)EDFYTYTEENGAVVCGGDDPCKK(E)	18.6	119	0.96	885.374	4.02
												3	18.91	18.91	79	2830000	(K)EDFYTYTEENGAVVCGGDDPCK(K)	17.37	20	0.92	842.676	3.71
												2	15.92	11.09	94.4	30700000	(R)VAAICFR(D)	15.07	24	0.99	418.729	9.72
												3	14.2	15.52	72.9	528000	(K)EDFYTYTEENGAVVCGGDDPCKK(E)	23.3	114	0.9	885.376	4.02
												2	14.34	14.34	80.5	2420000	(R)DNMDTYDSK(T)	5.52	122	0.99	544.715	3.93
												2	12.93	8.85	84.8	257000	(R)DAAICFR(D)	14.07	17	1	426.706	5.84
	4.2	3	1	61.09	24.6	1.57267e+06	13740	4.79	Trimeresurus sabahi	A0A0H3U1Z8	Phospholipase A2	3	21.67	16.2	87.9	3450000	(K)EICECDKDAAICFR(D)	15.33	11	0.99	596.259	4.32
												2	18.04	18.04	73.5	634000	(K)EICECDKDAAICFR(D)	15.33	9	0.98	893.883	4.32
												2	15.68	15.68	73.5	634000	(K)EICECDKDAAICFR(D)	15.33	9	0.98	893.883	4.32
5	5.1	7	6	97.84	21.6	8.59957e+06	24992.1	5.56	Bothriechis schlegelii	F2Q6E4	Cysteine-rich seceretory protein Bs-CRP	3	24.01	18.86	96.3	13800000	(R)KPEIQNEIVDLHNSLR(R)	17.93	22	0.98	635.68	5.45
												4	18.88	13.02	88.8	14400000	(R)KPEIQNEIVDLHNSLR(R)	17.93	22	0.97	477.009	5.45
												2	18.69	18.69	78.5	6540000	(K)CPASCFCQNK(I)	10.03	37	0.98	636.253	8.75
												2	18.15	9.4	89.3	17800000	(R)SVNPTASNMLK(M)	14.05	14	1	581.302	8.47
												2	15.49	15.49	85	7180000	(K)CGENIYMSTNPR(K)	13.67	16	0.98	721.31	6
												3	10.99	5.5	76.1	355000	(R)RSVNPTASNMLK(M)	13.03	11	0.99	439.904	11
												2	10.85	11.15	72.9	122000	(K)SKCPASCFCQNK(I)	9.87	27	1	743.816	10
	5.2	2	2	69.73	16.7	2402500	23754.3	7.83	Crotalus horridus	F2Q6E5	Cysteine-rich seceretory protein Ch-CRPKa	2	16.58	10.44	88.3	4450000	(-)SVDFDSESPR(K)	12.58	19	0.98	569.751	4.03
												3	10.99	5.5	76.1	355000	(R)RSVNPTASNMLK(M)	13.03	11	0.99	439.904	11
	5.3	3	2	66.04	21.2	459667	24822	7.84	Sistrurus miliarius barbouri	A0A194AQ87	Cysteine-rich secretory protein 1b	3	23.15	23.15	84.2	622000	(R)AGCAAAYCPSLEYSYFYVCQYCPAGNIIGK(T)	14.05	14	1	581.302	8.47
												3	16.94	16.94	83	622000	(R)AGCAAAYCPSLEYSYFYVCQYCPAGNIIGK(T)	17.92	3	0.8	533.805	6.74
												2	13.75	2.36	73.6	135000	(K)IVDLHNSLR(R)	13.03	10	0.99	439.904	11
6	6.1	6	5	96.06	11.7	568333	65657.6	5.68	Ovophis okinavensis	U3TBS9	p-iii_metalloprotease	3	23.67	23.67	96.6	833000	(K)NPCNIYYSPNDEDKGMVLPGTK(C)	17.48	9	0.99	838.056	4.56
												2	21.96	21.96	89.6	890000	(R)AATDECDMADICTGR(S)	14.13	13	0.97	843.333	3.84
												2	19.56	19.56	87.1	211000	(K)NPCNIYYSPNDEDK(G)	13.72	11	0.97	864.863	4.03
												2	17.31	17.31	78	890000	(R)AATDECDMADICTGR(S)	14.13	13	0.97	843.333	3.84
												2	14.21	4.21	83.3	439000	(K)LFATWR(E)	16.82	9	1	397.221	9.75
												3	12.46	10.81	74.6	147000	(K)FYLVADHIMYLK(Y)	21.77	16	0.99	504.936	6.74
	6.2	2	2	63.86	10.6	252000	65906.9	6.4	Agkistrodon contortrix contortrix	A0A1W7RJU5	Metalloproteinase (Type III) 6a	2	19.56	19.56	87.1	211000	(K)NPCNIYYSPNDEDK(G)	13.72	11	0.97	864.863	4.03
												3	12.87	15.33	74.6	293000	(K)TDVVSPPVCGNYFVEVGEECDCGSPR(T)	20.42	15	0.95	977.088	3.84
7	7.1	6	5	88.22	14.8	185833	64115.1	8.75	Protobothrops elegans	A0A077L7E7	Phospholipase B-like	2	18.95	18.95	93.4	262000	(R)TPVPAGCYDSK(V)	11.5	14	0.96	597.777	5.5
												2	14.82	11.09	79	133000	(R)NGYWPSYNIPFDK(E)	21.35	16	1	800.876	5.83
												2	14.73	10.49	70.1	223000	(R)SLEDGTLYIIEQVPK(L)	22.83	14	1	852.957	4.14
												2	14.72	11.97	76.4	133000	(R)NGYWPSYNIPFDK(E)	21.35	16	1	800.876	5.83
												2	14.63	10.87	84.3	173000	(K)VADISMAAK(F)	12.55	15	1	453.242	5.81
												3	12.95	11.15	80.8	191000	(K)HQGLPESYNFDFVTMKPVL(-)	24.17	14	0.98	741.371	5.32
8	8.1	3	1	62.79	8.1	475333	25916.4	5.73	Bothrops atrox	A0A1L8D5V3	BATXSVSP14	2	17.45	17.45	82.8	203000	(K)DDELDKDIMLIR(L)	20.15	9	0.94	738.375	4.04
												3	17.07	12.71	84.9	1020000	(K)DDELDKDIMLIR(L)	20.13	15	1	492.587	4.04
												3	9.96	8.84	82	203000	(K)DDELDKDIMLIR(L)	20.15	9	0.94	738.375	4.04
9	9.1	8	5	59.45	7.7	1806250	66176.7	5.55	Crotalus horridus	A0A0K8RZ04	Metalloproteinase (Type III) 2b	3	17.84	19.16	84.9	1800000	(R)TDIVSPPVCGNELLEVGEECDCGSPR(N)	20.8	16	0.96	963.764	3.77
												3	16.73	17.29	87.3	1800000	(R)TDIVSPPVCGNELLEVGEECDCGSPR(N)	20.8	17	0.98	963.764	3.77
												2	16.38	16.38	76.2	171000	(R)DPCCDAASCK(L)	2.15	47	0.95	592.212	4.21
												2	15.59	15.59	76.2	171000	(R)DPCCDAASCK(L)	2.15	47	0.95	592.217	4.21
												2	12.82	4.97	84.1	794000	(R)LFCDNK(K)	7.63	122	1	398.687	5.84
												2	12.41	2.66	71	1240000	(K)YFYCR(K)	12	20	1	404.677	8.59
												2	10.95	3.42	79.1	7680000	(R)YLNNFR(Y)	12.95	20	1	413.712	8.75
												2	10.03	4.1	83.9	794000	(R)LFCDNK(K)	7.63	122	1	398.687	5.84
	9.2	3	2	33.12	6	2.21333e+06	66881.8	6.06	Crotalus adamanteus	A0A1W7RB97	Cadam10_SVMPIII-6	3	17.84	19.16	84.9	1800000	(R)TDIVSPPVCGNELLEVGEECDCGSPR(N)	20.8	16	0.96	963.764	3.77
												3	16.73	17.1	87.3	1800000	(R)TDIVSPPVCGNELLEVGEECDCGSPR(N)	20.8	17	0.96	963.764	3.77
												3	15.28	9.11	93.6	3040000	(R)RPQCILNEPLR(T)	15.37	9	0.98	465.924	9.6
10	10.1	2	2	56.87	28.8	229500	16117.2	4.94	Bothrops pirajai	P0DL30	C-type lectin BPL	4	16.92	12.37	77.6	200000	(K)NQPDHYENKEFCVELVSLTGYR(L)	21.42	17	0.98	675.322	4.83
												2	14.21	9.97	77.6	259000	(K)NAFLCQCK(F)	12.55	19	0.96	520.737	8.75
11	11.1	4	3	55.12	4.3	1272250	69129	5.5	Protobothrops flavoviridis	P20164	Zinc metalloproteinase-disintegrin-like HR1b	2	16.34	12.64	89.2	3290000	(R)QCVDVNEAYK(S)	12.17	11	1	613.281	4.37
												2	13.55	4.99	80.5	211000	(K)LHSWVK(C)	10.68	27	1	385.222	8.76
												2	12.82	4.97	84.1	794000	(R)LFCDNK(K)	7.63	122	1	398.687	5.84
												2	10.03	4.1	83.9	794000	(R)LFCDNK(K)	7.63	122	1	398.687	5.84
12	12.1	3	2	46.45	8	216000	26597.7	9.9	Trimeresurus stejnegeri	Q8AY81	Thrombin-like enzyme stejnobin	2	17.69	12.36	87	322000	(K)SVQFDDEQR(R)	11.27	23	0.96	562.255	4.03
												3	12.81	8.27	77.7	163000	(K)SVQFDDEQRR(Y)	10.15	40	0.95	427.203	4.56
												3	11.29	5.99	74.4	163000	(K)SVQFDDEQRR(Y)	10.15	40	0.95	427.203	4.56
13	13.1	5	3	42.13	5	5092000	68765	5.41	Protobothrops flavoviridis	Q8JIR2	Zinc metalloproteinase/disintegrin-like HR1a	3	22.74	22.74	93.3	14500000	(K)LHSWVECESGECCEQCR(F)	13.8	11	0.96	742.622	4.48
												2	22.42	22.42	93.1	1400000	(K)LHSWVECESGECCEQCR(F)	13.82	11	0.94	1113.43	4.48
												2	19.3	8.38	94.2	590000	(K)LAIVADHR(M)	11.8	17	1	447.762	6.74
												2	10.95	3.42	79.1	7680000	(R)YLNNFR(F)	12.95	20	1	413.712	8.75
												3	10.41	4.74	86.7	1290000	(K)LAIVADHR(M)	11.8	17	1	298.845	6.74
14	14.1	3	2	40.45	4.9	1146000	54880	5.19	Protobothrops jerdonii	P0C6E4	Zinc metalloproteinase/disintegrin	2	22.92	22.92	98.7	1200000	(K)LTPGSQCAEGLCCDQCR(F)	13.35	10	0.94	1006.41	4.37
												3	22.64	22.64	93.3	1520000	(K)LTPGSQCAEGLCCDQCR(F)	13.35	10	0.93	671.277	4.37
												2	17.53	11.25	94.2	718000	(K)LFSDCSK(N)	8.77	99	1	428.697	5.84
15	15.1	3	2	38.63	9.1	459933	66110.5	5.63	Sistrurus tergeminus	A0A194APP8	Metalloproteinase type III 10b	2	19.93	16.61	92.6	1260000	(R)IFPCAPQDVK(C)	15.33	12	0.99	587.802	5.84
												2	15.3	12.94	80.9	59900	(K)YIELVIVADNVMVK(K)	24.75	14	0.98	803.45	4.37
												2	13.78	12.22	78	59900	(K)YIELVIVADNVMVK(K)	24.75	14	0.98	803.45	4.37
	15.2	2	1	30.53	6	307000	65939.2	5.25	Agkistrodon piscivorus	A0A194AMD0	Metalloproteinase type III 2a	3	15.23	15.23	72.5	307000	(R)SECDIAESCTGQSAECPTDDFQR(N)	15.02	11	0.96	888.35	3.71
												3	14.66	14.66	76.7	307000	(R)SECDIAESCTGQSAECPTDDFQR(N)	15.02	11	0.96	888.35	3.71
16	16.1	2	2	29.73	4	4085000	30779.6	5.44	Bitis gabonica	Q6T271	Zinc metalloproteinase/disintegrin	2	15.92	4.79	94.9	7950000	(R)ILNEPLR(T)	13.67	13	1	427.759	6
												2	13.81	5.8	87.7	220000	(R)LFGEWR(E)	17.02	21	1	404.212	6
17	17.1	3	1	29.32	9.6	1.16333e+07	26877.8	9.02	Agkistrodon contortrix contortrix	A0A1W7RJV2	Serine proteinase 12a	2	19.47	17.99	85.7	10100000	(R)VMGWGTTTSPQETLPDVPR(C)	19.87	11	1	1036.51	4.37
												3	18.05	13.62	89.4	12400000	(R)VMGWGTTTSPQETLPDVPR(C)	19.87	11	0.99	691.344	4.37
												3	16.39	12.16	79.5	12400000	(R)VMGWGTTTSPQETLPDVPR(C)	19.87	11	0.99	691.343	4.37
18	18.1	3	2	27.79	5.7	713667	65321.2	4.81	Bothrops atrox	A0A1L8D5Y0	BATXSVMPIII8	2	14.97	14.97	71.2	553000	(R)TDIVSPPVCGNELLEAGEECDCGSPRNCR(D)	20.58	10	0.99	1646.21	4.08
												2	12.82	4.97	84.1	794000	(R)LFCDNK(K)	7.63	122	1	398.687	5.84
												2	10.03	4.1	83.9	794000	(R)LFCDNK(K)	7.63	122	1	398.687	5.84
19	19.1	2	1	18.28	8.9	740000	16834	4.96	Protobothrops jerdonii	D1MGU1	Snaclec jerdonibitin subunit beta	2	18.28	15.52	86.8	740000	(R)VFQQQMNWADAEK(F)	16.68	9	1	797.871	4.37
												2	16.03	13.77	83.5	740000	(R)VFQQQMNWADAEK(F)	16.68	9	1	797.871	4.37
20	20.1	2	1	14.21	18.4	3443500	16152	9	Protobothrops flavoviridis	P67862	Snake venom vascular endothelial growth factor toxin	4	14.21	10.25	75.6	6450000	(R)ETLVPILKEYPDEVSHLFKPSCVPVLR(C)	25.9	11	0.99	792.174	5.53
												3	10.29	4.99	76.2	437000	(R)ETLVPILKEYPDEVSHLFKPSCVPVLR(C)	25.9	11	0.99	1055.89	5.53
						2.09665e+08

## Sheet: Ovophis tonkinensis (S. China)
Group	Subgroup	Spectra	Distinct Peptides	Distinct Summed MS/MS Search Score	% AA Coverage	Mean Protein Spectral Intensity	Protein MW (Da)	Protein pI	Species	Database Accession	Protein Name	z	Score	Fwd-Rev Score	SPI (%)	Spectrum Intensity	Sequence	RT (min)	Peak Width (sec)	Averagine Chi Squared	m/z Measured (Da)	Peptide pI	Relative abundance	Relative abundance (% in gel region)	Relative abundance (% overall)
1	1.1	14	12	310.21	45.2	592171	64451.4	8.95	Crotalus adamanteus	A0A1W7RB94	Phospholipase B-like	2	22.82	19.77	98.5	934000	(K)VVPESLFAWER(V)	22.18	33	0.99	666.852	4.53	0.00185465	0.272	0.000504466
												2	20.31	16.69	94.7	898000	(K)FTAYAINGPPVEK(G)	16.82	13	0.98	703.871	6
												2	19.66	16.19	84	970000	(R)SLEDGTLYIIEQVPK(L)	22.87	15	0.998	852.958	4.14
												2	17.67	17.67	88.6	331000	(R)IANMMADSGK(T)	11.97	5	0.79	519.244	5.84
												2	16.85	16.85	89.9	709000	(R)TPVPAGCYDSK(V)	11.53	18	0.79	597.778	5.5
												2	16.22	11.65	90.9	641000	(R)NGYWPSYNIPFDK(E)	21.45	15	0.99	800.876	5.83
												2	16.21	10.73	84.8	624000	(K)VADISMAAK(F)	12.47	15	1	453.243	5.81
												2	15.28	10.72	85	402000	(K)VTDMESMK(F)	10.32	38	1	470.71	4.37
												3	14.25	10.78	82	800000	(R)HGLEFSYEMAPR(A)	17.45	13	1	479.56	5.4
												3	13.34	13.34	80.3	887000	(K)HQGLPESYNFDFVTMKPVL(-)	24.18	14	1	741.372	5.32
												3	13.26	9.01	83.6	307000	(R)SLEDGTLYIIEQVPK(L)	22.87	15	0.98	568.975	4.14
												3	12.65	8.66	73.6	419000	(K)NNKDDPFWR(N)	14.85	13	1	397.857	5.96
												3	12.48	11.57	74.6	70400	(R)RTPVPAGCYDSK(V)	11.1	12	0.87	450.886	8.59
												2	12.26	9.2	74.1	298000	(R)HGLEFSYEMAPR(A)	17.45	11	1	718.835	5.4
	1.2	5	5	120.1	19.5	523200	58506.4	8.25	Ophiophagus hannah	V8ND68	Phospholipase B-like	2	20.31	16.69	94.7	898000	(K)FTAYAINGPPVEK(G)	16.82	13	0.98	703.871	6	0.00163864	0.272	0.00044571
												3	18.71	15.34	94.8	566000	(-)DLHYATVYWLEAEK(S)	20.97	25	0.99	579.955	4.65
												2	17.67	17.67	88.6	331000	(R)IANMMADSGK(T)	11.97	5	0.79	519.244	4.5
												2	15.28	10.72	85	402000	(K)VTDMESMK(H)	10.32	38	1	470.71	1.3
												3	12.65	8.66	73.8	419000	(K)NNKDDPFWR(H)	14.85	13	1	397.857	2.3
2	2.1	17	13	222.29	26.3	1.79376e+06	55102.3	6.53	Gloydius intermedius	A0A068EPZ2	Amine oxidase	2	19.47	16.59	97.5	466000	(K)YPVKPSEEGK(S)	6.65	71	1	567.296	6.14	0.00561799	0.272	0.00152809
												2	18.04	18.04	80.3	3480000	(R)ETDYEEFLEIAR(N)	21.62	13	0.98	757.856	3.19
												3	16.59	12.46	81.3	567000	(K)FGLQLNEFSQENDNAWYFIK(N)	25.55	23	0.99	821.727	4.14
												2	16.16	16.16	80.2	2120000	(K)EGWYANLGPMR(L)	18.72	15	0.99	647.307	6.1
												3	16.06	10.45	81.3	251000	(R)ETDYEEFLEIAR(N)	21.62	13	0.99	505.574	3.91
												3	15.79	15.79	72.4	567000	(K)FGLQLNEFSQENDNAWYFIK(N)	25.55	23	0.99	821.727	4.14
												3	15.76	10.44	75.5	1890000	(K)YPVKPSEEGK(S)	6.65	77	1	378.534	6.14
												2	15.61	15.34	83.3	3500000	(K)SAGQLYEESLGK(V)	14.78	11	1	641.321	4.53
												3	14.52	7.28	83.1	415000	(K)VVEELKR(T)	6.88	89	1	291.512	6.11
												2	14.26	10.6	79.3	2910000	(R)HDDIFAYEK(R)	14.68	16	0.99	569.261	4.54
												2	13.99	6.77	82.8	2470000	(K)IFLTCTK(K)	14.45	11	1	441.742	8.75
												2	13.46	9.84	70.4	2910000	(R)HDDIFAYEK(R)	14.68	16	0.99	569.261	4.54
												3	12.48	7.46	81.7	2250000	(R)IKFEPPLPPK(K)	17.38	62	0.99	389.239	8.59
												2	11.75	7.6	76	1090000	(K)FEPPLPPK(K)	16.05	75	0.99	462.764	6
												2	11.67	3.96	72.4	3520000	(K)EYLLK(E)	11.8	36	1	333.196	6.1
												2	11.25	9.26	73.7	1530000	(K)STTDLPSR(F)	7.58	100	1	438.725	5.55
												2	10.92	4.21	72.3	558000	(R)VWEVK(K)	12.32	19	1	330.69	5.97
	2.2	16	11	213.47	24.9	1552750	55169.6	8.93	Protobothrops flavoviridis	T2HRS5	Amine oxidase	2	19.78	17.65	90.9	461000	(K)DIQAFCYPSMIQK(W)	19.57	10	1	800.88	5.83	0.00486314	0.272	0.00132277
												2	19.47	16.59	97.5	466000	(K)YPVKPSEEGK(S)	6.65	71	1	567.296	6.14
												2	18.52	19.26	91.3	500000	(K)DTSLVTADYVIVCTTSR(A)	20.48	25	1	950.971	4.21
												2	18.04	18.04	80.3	3480000	(R)ETDYEEFLEIAR(N)	21.62	13	0.98	757.856	3.91
												3	17.34	17.34	81.1	247000	(K)DTSLVTADYVIVCTTSR(A)	20.5	28	0.91	634.309	4.21
												2	16.16	16.16	80.2	2120000	(K)EGWYANLGPMR(L)	18.72	15	0.99	647.307	6.1
												3	16.06	10.45	81.3	251000	(R)ETDYEEFLEIAR(N)	21.62	13	0.99	505.574	3.91
												3	15.76	10.44	75.5	1890000	(K)YPVKPSEEGK(S)	6.65	77	1	378.534	6.14
												3	15.57	6.58	84.6	1070000	(K)KDIQAFCYPSMIQK(W)	17.78	11	0.98	576.955	8.5
												2	14.26	10.6	79.3	2910000	(K)HDDIFAYEK(R)	14.68	16	0.99	569.261	4.54
												2	14.06	12.33	88.9	461000	(K)DIQAFCYPSMIQK(W)	19.57	10	1	800.88	5.83
												2	13.99	6.77	82.8	2470000	(K)IFLTCTK(K)	14.45	11	1	441.742	8.75
												2	13.46	9.84	70.4	2910000	(K)HDDIFAYEK(R)	14.68	16	0.99	569.261	4.54
												2	11.67	3.96	72.4	3520000	(K)EYLIK(E)	11.8	36	1	333.196	6.1
												2	11.25	9.26	73.7	1530000	(K)STTDLPSR(F)	7.58	100	1	438.725	5.55
												2	10.92	4.21	72.3	558000	(R)VWEVK(K)	12.32	19	1	330.69	5.97
	2.3	9	7	123.41	19.5	1823000	56925.5	8.28	Crotalus durissus terrificus	C0HJE7	L-amino acid oxidase bordonein-L	3	22.09	20.83	90.9	156000	(K)HVVIVGAGMAGLSAAYVLAGAGHQVTVLEASER(V)	25.53	17	0.98	1078.58	6	0.00570955	0.272	0.001553
												4	18.47	18.23	80.3	1660000	(K)HVVIVGAGMAGLSAAYVLAGAGHQVTVLEASER(V)	25.53	21	1	809.185	6
												2	18.04	18.04	80.3	3480000	(R)ETDYEEFLEIAR(N)	21.62	13	0.98	757.856	3.91
												3	16.06	16.06	81.3	251000	(R)ETDYEEFLEIAR(N)	21.62	13	0.99	505.574	3.91
												2	13.99	6.77	82.8	2470000	(K)IFLTCTK(K)	14.45	11	1	441.742	8.75
												3	12.48	7.46	81.7	2250000	(R)IKFEPPLPPK(K)	17.38	62	0.99	389.239	8.59
												2	11.75	7.6	76	1090000	(K)FEPPLPPK(K)	16.05	75	0.99	462.764	6
												2	11.67	3.96	72.4	3520000	(K)EYLLK(E)	11.8	36	1	333.196	6.1
												2	11.25	9.26	73.7	1530000	(K)STTDLPSR(F)	7.58	100	1	438.725	5.55
	2.4	6	5	87.06	8.5	1.46617e+06	57004	9.18	Oxyuranus scutellatus scutellatus	Q4JHE3	L-amino-acid oxidase	2	19.47	16.59	97.5	466000	(K)YPVKPSEEGK(S)	6.65	71	1	567.296	6.14	0.00459197	0.272	0.00124902
												3	15.76	10.44	75.5	1890000	(K)YPVKPSEEGK(S)	6.65	77	1	378.534	6.14
												3	11.94	7.2	72.9	833000	(R)RNPLEECFR(E)	14.82	15	0.98	407.534	6.14
												2	11.67	3.96	72.4	3520000	(K)EYLIK(E)	11.8	36	1	333.196	6.1
												2	11.25	9.26	73.7	1530000	(K)STTDLPSR(F)	7.58	100	1	438.725	5.55
												2	10.92	4.21	72.3	558000	(R)VWEVK(K)	12.32	19	1	330.69	5.97
	2.5	2	2	68.09	7.1	3005000	56491	6.01	Cerastes cerastes	X2JCV5	L-amino acid oxidase	2	15.69	7.9	89.3	3540000	(K)EVTVTYQTPAK(N)	13.12	13	1	618.828	6.1	0.00941152	0.272	0.00255993
												2	13.99	6.77	82.8	2470000	(K)IFLTCTK(K)	14.45	11	1	441.742	8.75
3	3.1	23	14	205.06	77.6	1.8356e+07	13922.6	4.76	Ovophis makazayazaya	A0A0H3U1W3	Phospholipase A2	3	22.49	21.4	95	3730000	(K)EDFYTYSEENGAIVCGGDDPCK(K)	17.57	19	0.94	842.676	3.71	0.05749	0.2553	0.0146772
												4	20.88	20.88	87.3	1190000	(K)VTGCDPKEDFYTYSEENGAIVCGGDDPCKK€	17.2	11	0.95	853.619	4.14
												3	20.87	20.87	92.7	71700000	(K)EDFYTYSEENGAIVCGGDDPCKK(E)	16.95	38	0.88	885.376	4.02
												2	19.65	19.65	83.9	25800000	(R)SGIWYYGSYGCYCGK(G)	18.7	18	0.99	910.877	8.1
												3	19.64	19.64	77.2	3420000	(R)SGIWYYGSYGCYCGK(G)	18.68	20	0.97	607.587	8.1
												3	19.3	19.3	71.4	96900000	(R)CCFVHDCCYGK(V)	12.28	28	0.93	502.524	6.74
												2	18.95	18.95	78.7	26400000	(R)CCFVHDCCYGK(V)	12.28	26	0.99	753.277	6.74
												3	17.72	14.98	80.4	6340000	(K)EICECDKNAAICFR(D)	15.03	15	0.99	595.93	4.68
												2	17.52	17.52	83.1	5910000	(K)EDFYTYSEENGAIVCGGDDPCKK(E)	16.93	37	0.9	1327.56	4.02
												3	16.95	16.95	71	707000	(K)EDFYTYSEENGAIVCGGDDPCKK(E)	21.53	39	0.98	885.379	4.02
												2	16.76	16.76	75.8	1530000	(K)EDFYTYSEENGAIVCGGDDPCK(K)	17.6	30	0.92	1263.51	3.71
												2	16.29	8.75	92.8	26200000	(K)AAAICLR(E)	12.73	20	1	387.716	9.79
												2	15.26	15.26	70.6	5910000	(K)EDFYTYSEENGAIVCGGDDPCKK(E)	16.93	37	0.9	1327.56	4.02
												2	14.99	10.22	84.1	318000	(R)VAAICFR(D)	15.1	14	0.99	418.727	9.72
												2	14.78	12.83	72.8	356000	(K)EICECDK(N)	2.18	37	1	477.189	4.14
												2	14.71	9.79	77.1	69400000	(K)TYWFLNPK(N)	20.52	28	0.94	534.783	8.26
												2	14.7	14.7	78.8	1530000	(K)EDFYTYSEENGAIVCGGDDPCK(K)	17.6	30	0.92	1263.51	3.71
												2	13.95	10.14	83.6	19200000	(K)DAAICFR(D)	13.68	24	0.96	426.704	5.84
												3	13.6	13.6	72.7	1490000	(K)EDFYTYSEENGAIVCGGDDPCKK(E)	22.83	119	0.96	885.379	4.02
												2	13.52	8.93	71.1	43200000	(K)NAAICFR(D)	13.7	25	1	426.216	9.75
												2	13.26	12.19	72.2	1360000	(K)EICECDKNAAICFR(D)	15.03	14	0.99	893.391	4.68
												2	11.3	11.3	74.8	9100000	(R)DNMDTYDSK(T)	5.68	94	0.98	544.714	3.93
												3	10.79	10.79	80.6	496000	(K)NCQEESEPC(-)	2.52	48	0.98	576.701	3.67
	3.2	10	6	112.97	72.6	19883800	13969.6	4.66	Ovophis tonkinensis	A0A0H3U1Y3	Phospholipase A2	2	19.65	19.65	83.9	25800000	(R)SGIWYYGSYGCYCGK(G)	18.7	18	0.99	910.877	8.1	0.0622752	0.2553	0.0158989
												3	19.64	19.64	77.2	3420000	(R)SGIWYYGSYGCYCGK(G)	18.68	20	0.97	607.587	8.1
												3	19.3	19.3	71.4	96900000	(R)CCFVHDCCYGK(V)	12.28	28	0.93	502.524	6.74
												2	18.95	18.95	78.7	26400000	(R)CCFVHDCCYGK(V)	12.28	26	0.99	753.277	6.74
												3	15.08	17.07	71.1	1900000	(K)EDFYTYTEENGAVVCGGDDPCKK(E)	21.95	118	0.89	885.379	4.02
												2	14.99	10.22	84.1	318000	(R)VAAICFR(D)	15.1	14	0.99	418.727	9.72
												3	13.6	13.6	84.5	13000000	(K)TYWFFNPQNCQEESEPC(-)	21.93	18	1	745.965	3.67
												2	11.3	11.3	74.8	9100000	(R)DNMDTYDSK(T)	5.68	94	0.98	544.714	3.93
												2	11.05	11.05	78.3	11000000	(K)TYWFFNPQNCQEESEPC(-)	21.93	18	1	1118.44	3.67
												2	10.01	10.01	77	11000000	(K)TYWFFNPQNCQEESEPC(-)	21.93	18	1	1118.44	3.67
	3.3	8	6	87.08	36	26939500	13792.4	4.72	Trimeresurus gramineus	P81479	Acidic phospholipase A2 4	3	19.3	19.3	71.4	96900000	(R)CCFVHDCCYGK(V)	12.28	28	0.93	502.524	6.74	0.0843733	0.2553	0.0215405
												2	18.95	18.95	78.7	26400000	(R)CCFVHDCCYGK(V)	12.28	26	0.99	753.277	6.74
												2	14.78	12.83	72.8	356000	(K)EICECDK(D)	2.18	37	1	477.189	4.14
												2	14.48	9.33	86.8	32400000	(-)HLMQFETLIMK(V)	20.93	24	0.99	695.867	6.75
												2	13.95	10.14	83.6	19200000	(K)DAAICFR(D)	13.68	24	0.96	426.704	5.84
												3	13.89	8.63	77.1	39500000	(-)HLMQFETLIMK(V)	20.95	26	0.98	464.248	6.75
												3	13.77	11.82	73.4	264000	(K)EICECDKDAAICFR(D)	15.3	12	0.95	596.258	4.32
												2	10.79	10.79	80.6	496000	(K)NCQEESEPC(-)	2.52	48	0.98	576.701	3.67
	3.4	4	4	69.72	26.8	5034500	14105.7	5.02	Trimeresurus cardamomensis	A0A0H3U248	Phospholipase A2	2	14.99	10.22	84.1	318000	(R)VAAICFR(E)	15.1	14	0.99	418.727	9.72	0.0157678	0.2553	0.00402553
												2	14.78	12.83	72.8	356000	(K)EICECDK(D)	2.18	37	1	477.189	4.14
												2	13.95	10.14	83.6	19200000	(K)DAAICFR(D)	13.68	34	0.96	426.704	5.84
												3	13.77	11.82	73.4	264000	(K)EICECDKDAAICFR(D)	15.3	12	0.95	596.258	4.32
	3.5	7	5	62.24	25.8	2.41529e+07	13844.5	4.73	Ovophis makazayazaya	A0A0H3U209	Phospholipase A2	3	19.3	19.3	71.4	96900000	(R)CCFVHDCCYGK(V)	12.28	28	0.93	502.524	6.74	0.0756457	0.2553	0.0193123
												2	18.95	18.95	78.7	26400000	(R)CCFVHDCCYGK(V)	12.28	26	0.99	753.277	2
												2	17.16	14.32	90.5	22300000	(R)DNIDTYDSK(K)	8.65	109	0.98	535.737	2
												2	16.16	13.07	88.3	22300000	(R)DNIDTYDSK(K)	8.65	109	0.98	535.737	3.93
												2	14.99	10.22	84.1	318000	(R)VAAICFR(D)	15.1	14	0.99	418.727	9.72
												2	14.78	12.83	72.8	356000	(K)EICECDK(A)	2.18	37	1	477.189	4.14
												2	10.79	10.79	80.6	496000	(R)NCQEESEPC(-)	2.52	48	0.98	576.701	3.67
4	4.1	16	10	164.51	15.3	2.94144e+06	65657.6	5.68	Ovophis okinavensis	U3TBS9	p-iii_metalloprotease	3	23.29	23.29	89.6	6560000	(K)NPCNIYYSPNDEDKGMVLPGTK(C)	17.52	10	0.99	838.052	4.56	0.00921247	0.272	0.00250579
												2	19.79	19.79	86.5	4650000	(R)AATDECDMADICTGR(S)	14.2	11	0.96	843.328	3.84
												2	19.55	14.4	96.8	15100000	(K)IACEPQDVK(C)	10.07	24	0.99	530.262	4.37
												2	19.14	19.14	84.9	4650000	(R)AATDECDMADICTGR(S)	14.2	11	0.96	843.334	3.84
												3	18.12	18.12	91.8	702000	(R)QGAQCAEGLCCDQCR(F)	11.47	14	0.93	604.902	4.37
												3	17.99	17.99	81.6	6560000	(K)NPCNIYYSPNDEDKGMVLPGTK(C)	17.52	10	0.99	838.056	4.56
												2	17.67	8.64	86.7	987000	(R)KIACEPQDVK(C)	9.2	76	1	594.309	6.07
												2	17.02	17.02	81.1	1340000	(K)NPCNIYYSPNDEDK(G)	13.75	11	0.99	864.864	4.03
												2	15.47	15.47	77.9	1340000	(K)NPCNIYYSPNDEDK(G)	13.75	11	0.99	864.864	4.03
												2	15.37	8.2	85.2	987000	(R)KIACEPQDVK©	9.2	76	1	594.309	6.07
												2	14.73	14.73	77.1	1070000	(R)QGAQCAEGLCCDQCR(F)	11.47	14	0.94	906.849	4.37
												3	13.88	9.15	80.1	29100	(R)KIACEPQDVK(C)	9.77	5	0.83	396.539	6.07
												2	12.39	2.71	75.2	1310000	(K)LFATWR(E)	16.93	11	1	397.223	9.75
												2	11.98	13.07	71	269000	(K)DSQSNLTPAQQK(Y)	5.68	79	0.98	658.826	5.84
												2	11.71	4.84	73.2	1240000	(R)ETVLLNR(T)	12.8	25	1	422.749	6.1
												2	11.64	12.05	71.3	269000	(K)DSQSNLTPAQQK(Y)	5.68	79	0.98	658.826	5.84
	4.2	12	8	133.18	16.7	1890750	69875.7	5.71	Gloydius halys	Q8AWI5	Zinc metalloproteinase-disintegrin-like halysase	2	23.23	23.23	89	428000	(K)SCVMAGTLSCEASYLFSDCSR(K)	22.73	15	0.95	1201	4.37	0.00592174	0.272	0.00161071
												3	21.4	21.4	88.6	1460000	(K)SCVMAGTLSCEASYLFSDCSR(K)	22.73	17	0.94	801.005	4.37
												2	19.79	19.79	86.5	4650000	(R)AATDECDMADLCTGR(S)	14.2	11	0.96	843.328	3.84
												2	19.14	19.14	84.9	4650000	(R)AATDECDMADLCTGR(S)	14.2	11	0.96	843.334	3.84
												3	18.12	18.12	91.8	702000	(R)QGAQCAEGLCCDQCR(F)	11.47	14	0.93	604.902	4.37
												2	17.61	75.2	75.2	2540000	(K)ACSNGQCVDVNR(A)	6.18	64	1	690.294	5.88
												2	16.89	76.4	76.4	155000	(R)NGQPCQNNNGYCYNGK(C)	10.03	12	0.94	944.379	8.5
												2	15.58	78.6	78.6	614000	(K)GNDYGYCR(K)	6.97	104	0.99	502.699	5.83
												2	14.85	72.3	72.3	2540000	(K)ACSNGQCVDVNR(A)	6.18	64	1	690.294	5.88
												2	14.73	14.73	77.1	1070000	(R)QGAQCAEGLCCDQCR(F)	11.47	14	0.94	906.849	4.37
												2	14.67	14.67	77.9	2570000	(K)IACEPQNVK(C)	8.92	62	1	529.769	6
												2	12.39	2.71	75.2	1310000	(K)LFATWR(E)	16.93	11	1	397.223	9.75
	4.3	6	4	88.19	8	2.72583e+06	65787.5	5.78	Agkistrodon piscivorus	A0A194APP0	Metalloproteinase type III 12b	3	23.29	23.29	89.6	6560000	(K)NPCNIYYSPNDEDKGMVLPGTK(C)	17.52	10	0.99	838.052	4.56	0.00853719	0.272	0.00232211
												3	20.51	15.04	97	400000	(R)YVELVIVADHR(M)	17.93	13	0.99	438.58	5.32
												3	17.99	17.99	81.6	6560000	(K)NPCNIYYSPNDEDKGMVLPGTK(C)	17.52	10	0.99	838.056	4.56
												2	17.02	17.02	81.1	1340000	(K)NPCNIYYSPNDEDK(G)	13.75	11	0.99	864.864	4.03
												2	16.89	16.89	76.4	155000	(R)NGQPCKNNNGYCYNGK(C)	10.03	12	0.94	944.379	9.53
												2	15.47	15.47	77.9	1340000	(K)NPCNIYYSPNDEDK(G)	13.75	11	0.99	864.864	4.03
	4.4	2	2	47.04	6.3	1787500	65787.5	6.65	Agkistrodon piscivorus	A0A194ARL7	Metalloproteinase type III 13	2	16.89	16.89	76.4	155000	(R)NGQPCKNNNGYCYNGK(C)	10.03	12	0.94	944.379	9.53	0.00559837	0.272	0.00152276
												2	10.25	10.25	79.1	3420000	(R)QCVDVNIAY(-)	17.1	15	0.99	541.254	3.8
5	5.1	9	8	151.51	20.4	129378	89754.3	8.84	Sistrurus miliarius barbouri	A0A194AS02	Phosphodiesterase	2	18.51	15.09	88.3	208000	(K)YGPVSGEIIK(A)	15.62	12	0.99	531.796	6	0.000405205	0.272	0.000110216
												2	17.09	10.99	85.8	144000	(K)AATYFWPGSEVK(I)	18.87	11	0.93	678.336	6.04
												2	15.51	12.36	73.4	55600	(K)DFYTFDSEGIVK(N)	19.68	2	0.77	710.834	4.03
												2	15.13	9.21	80.5	135000	(R)TLGMLMEGLK(Q)	20.37	10	0.99	546.791	5.66
												2	13.23	13.23	79.1	196000	(R)IANVLCSCSEDCLEK(K)	16.45	16	0.95	899.391	4.14
												3	11.99	11.99	71.2	87500	(K)IPIPTHYFVVLTSCENQINTPLNCLGPLK(V	25.72	13	0.99	1113.58	6.75
												4	8.05	8.05	72.6	80800	(K)IPIPTHYFVVLTSCENQINTPLNCLGPLK(V)	25.72	13	0.94	835.44	6.75
												3	11.23	11.23	70.8	87500	(K)IPIPTHYFVVLTSCENQINTPLNCLGPLK(V)	25.72	15	0.99	1113.58	6.75
												2	10.97	10.97	76	170000	(K)TFLPIFVNPVN(-)	25.42	14	0.99	630.854	5.18
6	6.1	8	8	143.74	21.2	80.3875	57586.6	9.08	Gloydius brevicaudus	B6EWW8	Snake venom 5'-nucleotidase	3	18.54	13.54	91.4	251000	(K)LLLPSFLAGGGDGYHMLK(G)	24.28	12	0.99	630.34	6.74	2.5177e-07	0.272	6.84814e-08
												2	18.44	10.09	91.4	229000	(R)VPTYVPLEK(E)	15.97	12	0.97	523.3	5.97
												3	18.41	18.41	85.9	144000	(R)FHECNLGNLICDAVIYNNVR(H)	23.15	15	0.92	807.721	5.32
												3	16.48	9.88	78.6	102000	(K)YLGYLNVIFDDKGNVIK(S)	23.93	14	0.97	657.693	5.96
												2	13.03	9.11	70.6	191000	(R)QVPVVQAYAFGK(Y)	18.03	12	0.99	653.862	8.59
												2	11.36	1.54	74.1	73500	(K)IINVGSEK(V)	11	26	0.99	430.248	6
												2	11.12	3.6	73.9	470000	(K)LTTLGVNK(I)	12.78	23	0.93	423.256	8.75
												2	10.72	8.01	77.2	149000	(K)VGIIGYTTK(E)	15.32	17	1	476.279	8.56
7	7.1	11	7	128.06	29.5	4.15536e+06	24992.1	5.56	Bothriechis schlegelii	F2Q6E4	Cysteine-rich seceretory protein Bs-CRP	2	19.9	16.09	87.2	917000	(K)MEWYPEAAANAER(W)	17.4	13	0.99	769.343	4.25	0.0130144	0.4727	0.00615191
												2	19.55	11.79	93.9	9440000	(R)SVNPTASNMLK(M)	14.08	14	0.99	581.302	8.47
												3	19.47	15.63	96.5	7840000	(R)KPEIQNEIVDLHNSLR(R)	17.9	13	0.98	635.68	5.45
												2	19.23	19.23	77.9	4130000	(K)CPASCFCQNK(I)	10.22	30	0.97	636.249	8.75
												2	18.21	16.44	88.3	5540000	(K)CGENIYMSTNPR(K)	13.75	12	0.99	721.315	6
												4	18.14	13.9	88.9	8630000	(R)KPEIQNEIVDLHNSLR(R)	17.9	13	0.97	477.012	5.45
												2	17.27	17.27	87.5	4130000	(K)CPASCFCQNK(I)	10.22	30	0.97	636.253	8.75
												2	13.98	8.39	92.2	1760000	(K)IATPYK(S)	10.38	39	1	692.398	8.59
												2	13.87	2.85	95.2	2630000	(R)VIEGIK(C)	10.57	47	1	658.413	5.97
												2	13.63	8.64	74.6	426000	(R)KPEIQNEIVDLHNSLR(R)	17.9	13	0.97	953.014	5.45
												3	12.52	12.52	74.6	266000	(K)CGENIYMSTNPR(K)	13.75	11	0.98	481.212	6
	7.2	3	3	66.15	22.9	3.48237e+06	24822	7.84	Sistrurus miliarius barbouri	A0A194AS36	Cysteine-rich secretory protein 1b	2	19.9	16.09	87.2	917000	(K)MEWYPEAAANAER(W)	17.4	13	0.99	769.343	4.25	0.0109066	0.4727	0.00515556
												2	19.55	11.79	93.9	9440000	(R)SVNPTASNMLK(M)	14.08	14	0.99	581.302	8.47
												3	16.42	16.42	75.3	90100	(R)AGCAAAYCPSLEYSYFYVCQYCPAGNIIGK(T)	23.82	12	0.92	1151.85	6.04
8	8.1	15	11	125.9	25.5	6.58093e+06	26178.6	5	Crotalus horridus	A0A0K8RS97	Serine proteinase 1a	2	21.47	12.86	93.2	15100000	(R)TLCAGILEGGK(D)	16.15	16	1	559.798	5.66	0.0206112	0.4727	0.00974291
												2	18.1	4.71	92.8	7380000	(K)ILNEDEQTR(D)	8.2	95	0.99	559.279	4.14
												2	17.41	4.23	94.4	7380000	(K)ILNEDEQTR(D)	8.2	95	0.99	559.279	4.14
												3	16.4	12.5	89.3	2480000	(R)LDRPVSNSEHIAPLSLPSSPPSVGSVCR(I)	19.02	17	1	986.845	6.75
												2	16.33	16.33	78.7	10800000	(K)FFCLSSK(T)	16.17	16	1	444.72	8.75
												2	16.29	7.91	90.3	12100000	(K)FICPNR(K)	11	30	1	403.704	9.75
												3	15.25	11.42	86.1	2480000	(R)LDRPVSNSEHIAPLSLPSSPPSVGSVCR(I)	19.02	17	1	986.845	6.75
												2	14.3	11.94	78.2	4720000	(R)EPGLYTK(V)	11	30	0.95	404.216	6.1
												2	14.29	7.41	73.6	1000000	(K)KILNEDEQTR(D)	7.1	85	1	623.326	4.68
												2	12.93	5.02	78.6	15100000	(R)IMGWGK(I)	14.6	20	1	346.18	8.75
												3	12.15	7.33	74.5	284000	(K)LQFGLHSK(R)	14.15	16	1	310.513	8.76
												3	11.87	5.49	79.9	3230000	(K)ILNEDEQTRDPK(E)	9.8	22	0.95	486.579	4.32
												2	11.21	11.21	83	1880000	(K)FFCDSSK(N)	10.57	45	1	445.69	5.84
												3	10.45	6.59	72	2680000	(K)KILNEDEQTR(D)	7.08	89	1	415.888	4.68
												4	10.25	8.54	72.6	12100000	(R)LDRPVSNSEHIAPLSLPSSPPSVGSVCR(I)	19.05	9	0.94	740.383	6.75
	8.2	9	5	124.89	29.4	5.34467e+06	26248.8	6.71	Crotalus lepidus	A0A2I7YS46	Serine endopeptidase	4	19.06	12.99	83.2	502000	(K)ETYPDVPHCANINILDHAVCR(A)	19.07	14	0.96	624.297	5.21	0.0167393	0.4727	0.00791265
												2	18.1	4.71	92.8	7380000	(K)ILNEDEQTR(D)	8.2	95	0.99	559.279	4.14
												2	17.41	4.23	94.4	7380000	(K)ILNEDEQTR(D)	8.2	95	0.99	559.279	4.14
												3	16.4	12.5	89.3	2480000	(K)LDRPVSNSEHIAPLSLPSSPPSVGSVCR(I)	19.02	17	1	986.845	6.75
												2	16.29	7.91	90.3	12100000	(K)FICPNR(K)	11	30	1	403.704	9.75
												3	15.25	11.42	86.1	2480000	(K)LDRPVSNSEHIAPLSLPSSPPSVGSVCR(I)	19.02	17	1	986.845	6.75
												2	14.29	7.41	73.6	1000000	(K)KILNEDEQTR(D)	7.1	85	1	623.326	4.68
												3	10.45	6.59	72	2680000	(K)KILNEDEQTR(D)	7.08	89	1	415.888	4.68
												4	10.25	8.54	72.6	12100000	(K)LDRPVSNSEHIAPLSLPSSPPSVGSVCR(I)	19.05	9	0.94	740.383	6.75
	8.3	7	5	94.51	33.5	5.73514e+06	26258.1	7.95	Sistrurus miliarius barbouri	A0A194ASS1	Serine proteinase 9b	2	21.47	12.86	93.2	15100000	(R)TLCAGILEGGK(D)	16.15	16	1	559.798	5.66	0.0179622	0.4727	0.00849074
												3	16.4	12.5	89.3	2480000	(R)LDRPVSNSEHIAPLSLPSSPPSVGSVCR(I)	19.02	17	1	986.845	6.75
												3	15.25	11.42	86.1	2480000	(R)LDRPVSNSEHIAPLSLPSSPPSVGSVCR(I)	19.02	17	1	986.845	6.75
												2	14.3	11.94	78.2	4720000	(R)EPGLYTK(V)	11	30	0.95	404.216	6.1
												2	14.23	10.46	77.9	3090000	(R)IMGWGTISPTK(V)	18.32	13	1	595.813	8.75
												3	10.97	6.86	75.5	176000	(K)VFDHLDWIQSIIAGNTDATCPL(-)	27.12	14	0.99	829.397	3.93
												4	10.25	8.54	72.6	12100000	(R)LDRPVSNSEHIAPLSLPSSPPSVGSVCR(I)	19.05	9	0.94	740.383	6.75
	8.4	8	6	92.68	20.5	6327500	25606	5.73	Trimeresurus stejnegeri	Q91516	Venom plasminogen activator TSV-PA	2	18.1	4.71	92.8	7380000	(K)ILNEDEQTR(D)	8.2	95	0.99	559.279	4.14	0.0198174	0.4727	0.00936771
												3	17.57	12.69	94	1750000	(K)LDSSVSNSEHIAPLSLPSSPPSVGSVCR(I)	19.83	12	0.99	960.481	5.32
												2	17.41	4.23	94.4	7380000	(K)ILNEDEQTR(D)	8.2	95	0.99	559.279	4.14
												2	16.29	7.91	90.3	12100000	(K)FICPNR(K)	11	30	1	403.704	9.75
												2	14.29	7.41	73.6	1000000	(K)KILNEDEQTR(D)	7.1	85	1	623.326	4.68
												2	12.93	5.02	78.6	15100000	(R)IMGWGK(T)	14.6	20	1	346.18	8.75
												3	11.87	5.49	79.9	3230000	(K)ILNEDEQTRDPK(E)	9.8	22	0.95	486.579	4.32
												3	10.45	6.59	72	2680000	(K)KILNEDEQTR(D)	7.08	89	1	415.888	4.68
	8.5	9	7	98.9	19.7	5783000	26483.3	6.73	Gloydius blomhoffii	P81176	Thrombin-like enzyme halystase	2	26.87	20.96	97.5	1650000	(-)IIGGDECNINEHR(F)	11.93	9	0.97	763.856	4.65	0.0181121	0.4727	0.00856159
												3	22.59	15.04	94.1	16600000	(-)IIGGDECNINEHR(F)	11.95	9	1	509.574	4.65
												2	21.47	12.86	93.2	15100000	(R)TLCAGILEGGK(D)	16.15	16	1	559.798	5.66
												2	17.33	15.18	85.7	387000	(K)VFDHLDWIK(S)	19.08	17	0.99	586.809	5.21
												2	16.33	16.33	78.7	10800000	(K)FFCLSSK(N)	16.17	16	1	444.72	8.75
												3	15.86	12.66	87.6	1510000	(K)VFDHLDWIK(S)	19.1	19	0.99	391.543	5.21
												2	14.3	11.94	78.2	4720000	(R)EPGLYTK(V)	11	30	0.95	404.216	6.1
												3	12.15	7.33	74.5	284000	(K)LQFGLHSK(N)	14.15	16	1	310.513	8.76
												2	10.87	2.2	82.7	996000	(K)DIMLMR(L)	16.4	16	1	389.698	5.84
	8.6	5	5	82.38	16.6	6409600	26326.1	9.27	Agkistrodon piscivorus	A0A194ARH4	Serine proteinase 2	2	21.47	12.86	93.2	15100000	(R)TLCAGILEGGK(D)	16.15	16	1	559.798	5.66	0.0200746	0.4727	0.00948925
												2	16.33	16.33	78.7	10800000	(K)FFCLSSK(N)	16.17	16	1	444.72	8.75
												2	14.3	11.94	78.2	4720000	(R)EPGLYTK(V)	11	30	0.95	404.216	6.1
												2	13.38	5.41	82.2	546000	(K)NVPNEDEQTR(V)	3.23	70	0.99	601.279	4.14
												2	7.56	1.2	71.2	882000	(K)DIMLIR(L)	17.25	15	1	380.724	5.84
	8.7	7	6	79.25	16.7	5.81914e+06	25344.3	9.42	Trimeresurus gramineus	O13062	Snake venom serine protease 2C	2	17.33	15.18	85.7	387000	(K)VFDHLDWIK(S)	19.08	17	0.99	586.809	5.21	0.0182253	0.4727	0.0086151
												2	16.54	12.45	83.8	553000	(K)TLCAGILQGGK(D)	15.68	13	0.99	559.306	8.41
												2	16.33	16.33	78.7	10800000	(K)FFCLSSK(N)	16.17	16	1	444.72	8.75
												2	16.29	7.91	90.3	12100000	(K)FICPNR(K)	11	30	1	444.72	9.75
												3	15.86	12.66	87.6	1510000	(K)VFDHLDWIK(S)	19.1	19	0.99	391.543	5.21
												2	12.93	5.02	78.6	15100000	(R)IMGWGK(I)	14.6	16	1	346.18	8.75
												3	12.15	7.33	74.5	284000	(K)LQFGLHSK(N)	14.15	16	1	310.513	8.76
	8.8	4	4	71.75	13.9	7269000	25807.3	5.62	Agkistrodon piscivorus	A0A194APB3	Snake venom serine protease	2	21.47	12.86	93.2	15100000	(R)TLCAGILEGGK(S)	16.15	16	1	559.798	5.66	0.0227662	0.4727	0.0107616
												2	16.29	7.91	90.3	12100000	(K)FICPNR(K)	11	30	1	403.704	9.75
												2	15.47	12.38	93.6	994000	(R)AANPELPATSR(T)	12.05	13	1	563.798	6.05
												2	7.56	1.2	71.2	882000	(K)DIMLIR(L)	17.25	15	1	380.724	5.84
	8.9	3	3	70.64	17.9	9.30667e+06	26899.7	6.3	Agkistrodon contortrix contortrix	A0A1W7RJS4	Serine proteinase 15a	2	21.47	12.86	93.2	15100000	(R)TLCAGILEGGK(D)	16.15	16	1	559.798	5.66	0.0291481	0.4727	0.0137783
												2	16.33	16.33	78.7	10800000	(K)FFCLSSK(N)	16.17	16	1	444.72	8.75
												3	15.94	13.77	84.7	2020000	(K)ETYPDVPHCANINLLDYEVCR(A)	20.92	19	0.97	860.063	4.31
	8.1	2	2	68.88	14.2	14450000	26364.1	7.07	Crotalus scutulatus	A0A2I7YS70	Serine endopeptidase	2	21.47	12.86	93.2	15100000	(R)TLCAGILEGGK(D)	16.15	16	1	559.798	5.66	0.0452568	0.4727	0.0213929
												2	15.97	12.03	76.7	13800000	(R)IMGWGTISDTK(V)	17.92	12	1	604.803	5.84
	8.12	2	2	56.73	18.2	7595000	25419.8	5.97	Lachesis muta muta	Q27J47	Venom plasminogen activator LV-PA	2	16.29	7.91	90.3	12100000	(K)FICPNR(K)	11	30	1	403.704	9.75	0.0237872	0.4727	0.0112442
												2	14.23	10.46	77.9	3090000	(R)IMGWGTISPTK(E)	18.32	13	1	595.813	8.75
	8.13	4	3	66.73	16.1	7427500	24218.7	5.87	Deinagkistrodon acutus	A1E2S1	Venom thrombin-like enzyme	2	21.47	12.86	93.2	15100000	(R)TLCAGILEGGK(G)	16.15	16	1	559.798	5.66	0.0232626	0.4727	0.0109962
												3	19.59	17.38	96.1	1430000	(R)IAPISLPSNPPSVGSVCR(V)	19.45	16	1	617.666	9.75
												2	16.33	16.33	78.7	10800000	(K)FFCLSSK(N)	16.17	16	1	444.72	8.75
												2	15.01	10.93	84.7	2380000	(R)IAPISLPSNPPSVGSVCR(V)	19.45	18	1	925.995	9.75
	8.14	2	2	53.32	14.7	12750000	26459.2	9.3	Gloydius intermedius	A0A286S0D8	Venom plasminogen activator 1	2	21.47	12.86	93.2	15100000	(R)TLCAGILEGGK(D)	16.15	16	1	559.798	5.66	0.0399324	0.4727	0.0188761
												2	17.4	13.17	72.4	10400000	(R)IMGWGTISSTK(E)	17.73	11	1	590.806	8.75
	8.15	2	2	51.5	10	14950000	26005.6	9.36	Trimeresurus stejnegeri	Q71QJ4	Snake venom serine protease homolog KN4	2	18.27	11.7	86.9	19100000	(R)TLCAGVLEGGK(D)	14.83	11	1	552.786	5.66	0.0468227	0.4727	0.0221331
												2	16.33	16.33	78.7	10800000	(K)FFCLSSK(T)	16.17	16	1	444.72	8.75
	8.16	2	2	44.93	6.9	5542000	25667.3	7.9	Macrovipera lebetina	E0Y420	Serine protease VLSP-3	2	16.33	16.33	78.7	10800000	(K)FFCLSSK(N)	16.17	16	1	444.72	8.75	0.0173573	0.4727	0.00820479
												3	12.15	7.33	74.5	284000	(K)LQFGLHSK(N)	14.15	16	1	310.513	8.76
	8.17	3	2	53.05	12.3	6.47067e+06	25412.8	4.95	Agkistrodon contortrix contortrix	P82981	Thrombin-like enzyme contortrixobin	2	22.62	22.62	92.2	602000	(-)VVGGDECNINEHR(F)	10.08	22	0.99	749.84	4.65	0.0202658	0.4727	0.00957966
												2	21.47	12.86	93.2	15100000	(R)TLCAGILEGGK(D)	16.15	16	1	559.798	5.66
												3	19.96	19.96	84.8	3710000	(-)VVGGDECNINEHR(F)	10.07	19	0.97	500.23	4.65
	8.18	3	2	50.48	12.2	9.86333e+06	26432.2	9.22	Gloydius brevicaudus	P85109	Thrombin-like enzyme kangshuanmei	2	23.17	18.39	94.5	2580000	(-)VIGGDECNINEHR(F)	11.3	13	0.99	756.848	4.65	0.0308915	0.4727	0.0146024
												3	22.91	19.14	93.3	23700000	(-)VIGGDECNINEHR(F)	11.3	14	1	504.903	4.65
												2	19.75	17.52	96.1	3310000	(R)AAYPWLPATSR(V)	18.63	13	1	616.826	8.79
	8.2	7	2	37.33	32.8	3.22957e+06	7357	5.69	Crotalus durissus collilineatus	C0HK18	Thrombin-like enzyme collinein-4	2	21.47	12.86	93.2	15100000	(R)TLCAGILEGGK(D)	16.15	16	1	559.798	5.66	0.0101149	0.4727	0.0047813
												2	115.8	15.8	74.8	925000	(-)GGDECNINEHR(S)	11.95	9	1	650.767	4.65
												2	15.13	15.13	78.9	1580000	(-)GGDECNINEHR(S)	11.3	14	1	650.772	4.65
												2	15.1	15.1	81.6	1580000	(-)GGDECNINEHR(S)	11.3	14	0.99	650.772	4.65
												2	13.94	13.94	72.7	1580000	(-)GGDECNINEHR(S)	11.3	14	0.99	650.772	4.65
												2	13.41	13.41	70.6	262000	(-)GGDECNINEHR(S)	10.07	20	0.99	650.771	4.65
												2	13.23	13.23	76.7	1580000	(-)GGDECNINEHR(S)	11.3	14	0.99	650.772	4.65
9	9.1	9	6	91.24	10.7	1.30033e+06	66176.7	5.55	Crotalus horridus	A0A0K8RZ04	Metalloproteinase (Type III) 2b	2	20.98	17.38	86.4	1310000	(R)TDIVSPPVCGNELLEVGEECDCGSPR(N)	20.78	16	0.99	1445.14	3.77	0.00407259	0.272	0.00110774
												3	20.97	21.3	87.5	6080000	(R)TDIVSPPVCGNELLEVGEECDCGSPR(N)	20.78	15	0.98	963.758	3.77
												3	20.51	15.04	97	400000	(R)YVELVIVADHR(M)	17.93	13	0.99	438.58	5.32
												2	18.16	1601	81.9	1310000	(R)TDIVSPPVCGNELLEVGEECDCGSPR(N)	20.78	16	0.99	1445.14	3.77
												2	16.77	10.96	91.1	442000	(K)LFSDCSK(K)	9.07	113	0.93	428.698	5.84
												2	14.58	2.55	80.3	352000	(K)YFYCR(K)	12.12	16	1	404.676	8.59
												2	13.47	13.47	70.9	284000	(R)DPCCDAASCK(L)	2.22	41	0.96	592.213	4.21
												2	11.71	4.84	73.2	1240000	(R)ETVLLNR(R)	12.8	25	1	422.749	6.1
												2	11.35	11.35	71.1	285000	(K)LFSDCSK(K)	8.78	65	1	428.698	5.84
	9.2	5	5	56.93	5	2341200	66269.5	5.1	Crotalus adamanteus	J3S831	Snake venom metalloproteinase (Type III) 5	2	18.89	13.5	94.2	1950000	(K)YIPCAPQDVK(C)	13.8	14	0.99	595.799	5.83	0.00733253	0.272	0.00199445
												2	14.58	2.55	80.3	352000	(K)YFYCR(K)	12.12	16	1	404.676	8.59
												2	13.47	13.47	70.9	284000	(R)DPCCDAASCK(L)	2.22	41	0.96	592.213	4.21
												2	13.27	5.32	84.6	7880000	(R)YLNNFR(Y)	12.98	26	1	413.715	8.75
												2	11.71	4.84	73.2	1240000	(R)ETVLLNR(R)	12.8	25	1	422.749	6.1
	9.4	2	2	42.21	4	202500	48040.6	5.95	Daboia russelii	B8K1W0	Zinc metalloproteinase-disintegrin-like daborhagin-K	2	19.67	14.47	93.8	121000	(R)VPLVGLEIWK(N)	23.42	14	0.99	577.353	5.97	0.000634221	0.272	0.000172508
												2	13.47	13.47	70.9	284000	(R)DPCCDAASCK(L)	2.22	41	0.96	592.213	4.21
10	10.1	4	4	82.87	20.4	278750	32925	8.11	Protobothrops flavoviridis	A0A077L854	Nerve growth factor	2	20.07	17.1	88.1	455000	(R)ALTMEGNQASWR(F)	15.52	10	0.98	682.326	6.05	0.000873032	0.4727	0.000412682
												2	16.94	18.02	82.3	309000	(R)IDTACVCVISR(K)	15.47	12	0.98	647.311	5.84
												3	14.59	10.47	84.4	121000	(K)CRNPNPVPTGCR(G)	9.98	27	0.98	476.56	12
												2	11.7	11.7	72.1	230000	(R)NPNPVPTGCR(G)	10.3	26	0.98	556.27	9.75
11	11.1	5	3	74.63	28.2	1320800	29587.4	9.02	Agkistrodon contortrix contortrix	A0A1W7RJV2	Serine proteinase 12a	3	24.25	17.12	96.7	484000	(R)DSGGPLICNGQFQGIVFWGPDPCAQPR(K)	24.5	15	0.96	991.799	4.21	0.00413669	0.4727	0.00195541
												3	22.7	16.22	87.1	1670000	(R)VMGWGTTTSPQETLPDVPR(C)	19.83	12	0.95	691.344	4.37
												2	20.76	23.33	81.2	1020000	(R)VMGWGTTTSPQETLPDVPR(C)	19.83	10	0.99	1036.51	4.37
												2	20.22	19.75	81.7	1020000	(R)VMGWGTTTSPQETLPDVPR(C)	19.83	10	0.99	1036.51	4.37
												3	20.12	17.21	96.1	2410000	(K)SAHIAPLSLPSNPPSVGSVCR(V)	18.83	20	1	716.043	9.49
12	12.1	7	4	70.7	9.2	593714	65939.2	5.25	Agkistrodon piscivorus	A0A194AMD0	Metalloproteinase type III 2a	3	20.45	20.45	90.7	828000	(R)SECDIAESCTGQSAECPTDDFQR(N)	15.05	12	0.98	888.35	3.71	0.00185949	0.272	0.00050578
												2	20.34	16.81	90.7	440000	(K)YIELVIVADNVMVK(K)	24.78	21	1	803.45	4.37
												3	18.07	18.33	79.9	828000	(R)SECDIAESCTGQSAECPTDDFQR(N)	15.05	12	0.98	888.35	3.71
												2	17.65	12.84	83.7	440000	(K)YIELVIVADNVMVK(K)	24.78	21	1	803.45	4.37
												3	16.31	8.21	89.3	194000	(K)KYIELVIVADNVMVK(K)	22.85	14	1	578.669	6.07
												3	14.11	10.46	79.4	186000	(K)YIELVIVADNVMVK(K)	24.78	17	0.99	535.97	4.37
												2	11.71	4.84	73.2	1240000	(R)ETVLLNR(K)	12.8	25	1	422.749	6.1
	12.2	5	3	54.37	4	1144000	66120.9	5.53	Trimeresurus gracilis	V5IWF4	Metalloprotease PIII	2	20.34	16.81	90.7	440000	(K)YIELVIVADNVMVK(K)	24.78	21	1	803.45	4.37	0.00358296	0.272	0.000974564
												2	17.72	11.97	92.1	4460000	(R)IFPCAPQDIK(C)	16.32	15	0.99	594.809	5.84
												2	17.65	12.84	83.7	440000	(K)YIELVIVADNVMVK(K)	24.78	21	1	803.45	4.37
												3	16.31	8.21	89.3	194000	(K)KYIELVIVADNVMVK(K)	22.85	14	1	578.669	6.07
												3	14.11	10.46	79.4	186000	(K)YIELVIVADNVMVK(K)	24.78	17	0.99	535.97	4.37
13	13.1	5	4	59.38	43.4	694000	13587.2	4.65	Daboia russelii	A8CG86	Acidic phospholipase A2 Drk-a1	2	21.68	19.22	92.4	919000	(R)AAAICLGQNVNTYDK(N)	16	13	0.97	819.402	5.88	0.00217358	0.2553	0.000554914
												4	19.18	14.46	80.2	437000	(K)EAVHSYAIYGCYCGWGGQGKPQDATDR©	17.27	20	0.9	762.337	5.38
												4	18.84	13.24	71.2	437000	(K)EAVHSYAIYGCYCGWGGQGKPQDATDR(C)	17.27	20	0.9	762.337	5.38
												3	18.52	18.52	75.5	758000	(R)CCFVHDCCYGTVNDCNPK(M)	14.05	10	0.89	769.291	5.21
												2	15.97	11.69	78.8	919000	(R)AAAICLGQNVNTYDK(N)	16	13	0.97	819.402	5.88
14	14.1	4	4	55.46	22	463500	17495	9.33	Crotalus horridus	A0A0K8RZ50	C-type lectin 2	3	21.78	18.44	85	820000	(K)TWDDAESFCYTQHR(G)	16.05	14	0.99	605.92	4.53	0.00145166	0.4727	0.0006862
												2	11.6	5.47	82.8	238000	(K)TVSFVCK(F)	12.65	17	1	420.719	8.41
												2	11.06	6.17	85.5	404000	(R)IFWFNR(G)	20.33	11	0.99	441.735	9.75
												2	11.02	4.35	81.7	392000	(K)VFSELK(T)	12.62	15	1	361.709	5.97
	14.2	3	3	52.93	24	2086000	17319	9.15	Protobothrops elegans	A0A077L6M9	C-type lectin B subunit	3	21.78	18.44	85	820000	(K)TWDDAESFCYTQHR(G)	16.05	14	0.99	605.92	4.53	0.00653326	0.4727	0.00308827
												2	19.55	19.55	94.2	5200000	(R)LASIQSSEEEAFVGK(L)	16.8	17	0.99	797.898	4.25
												2	11.6	11.6	82.8	238000	(K)TVSFVCK(F)	12.65	17	1	420.719	8.41
15	15.1	4	4	52.95	14.5	5986250	25440	6.17	Protobothrops elegans	P84788	Thrombin-like enzyme elegaxobin-1	2	18.27	11.7	86.9	19100000	(R)TLCAGVLEGGK(D)	14.83	14.83	1	552.786	5.66	0.0187487	0.4727	0.00886249
												2	15.91	11.89	89	895000	(K)INLLDYSECR(A)	18.12	14	1	641.809	4.37
												2	13.58	7.04	87.6	2070000	(R)FLVALYK(S)	18.83	13	1	427.264	8.59
												2	11.21	11.21	83	1880000	(K)FFCDSSK(T)	10.57	45	1	445.69	5.84
16	16.1	6	4	52.5	5	6.77983e+06	70989.3	5.41	Protobothrops flavoviridis	Q8JIR2	Zinc metalloproteinase/disintegrin-like HR1a	3	23.65	23.65	97.3	26600000	(K)LHSWVECESGECCEQCR(F)	13.85	13	0.95	742.617	4.48	0.0212341	0.272	0.00577568
												2	20.1	20.1	82.9	2540000	(K)LHSWVECESGECCEQCR(F)	13.85	13	0.97	1113.43	4.48
												2	15.58	15.58	78.6	614000	(K)GNDYGYCR(K)	6.97	104	0.99	502.699	5.83
												2	15.1	15.1	70.2	2540000	(K)LHSWVECESGECCEQCR(F)	13.85	13	0.97	1113.43	4.48
												2	13.27	5.32	84.6	7880000	(R)YLNNFR(F)	12.98	26	1	413.715	8.75
												3	12.81	8.93	82.8	505000	(K)LAIVADHR(M)	11.82	21	1	298.845	6.74
17	17.1	3	2	45.08	13.5	1.21733e+06	26067.7	5.46	Agkistrodon contortrix contortrix	A0A1W7RJU0	Serine proteinase 9	3	17.5	10.26	92.2	2790000	(R)NSAHIAPLSLPSNPPR(L)	17.15	22	1	557.639	9.75	0.00381263	0.4727	0.00180223
												2	15.41	10.28	86.5	509000	(R)VPALYIK(V)	16.1	14	1	402.255	8.56
												2	15.18	15.06	86.6	353000	(R)NSAHIAPLSLPSNPPR(L)	17.15	21	0.93	835.948	9.75
18	18.1	4	3	44.45	23.1	406500	14090.1	9.6	Daboia russelii	A8CG89	Basic phospholipase A2 Drk-b1	2	20.81	19.39	83.6	453000	(R)VAAICLGQNVNTYNK(G)	16.35	11	1	832.926	8.56	0.00127314	0.2553	0.000325033
												2	15.73	14.62	76.8	453000	(R)VAAICLGQNVNTYNK(G)	16.35	11	1	832.926	8.56
												2	14.99	10.22	84.1	318000	(R)VAAICFR(E)	15.1	14	0.99	418.727	9.72
												2	14.76	11	89.5	402000	(K)LVEYSYSYR(T)	14.73	10	1	590.288	6
19	19.1	3	3	43.25	21.7	344667	14855	9.27	Calloselasma rhodostoma	D2YW40	Snaclec rhodocetin subunit delta	2	11.6	5.47	82.8	238000	(K)TVSFVCK(F)	12.65	17	1	420.719	8.41	0.00107948	0.2553	0.000275591
												2	11.06	6.17	85.5	404000	(R)IFWFNR(G)	20.33	11	0.99	441.735	9.75
												2	11.02	4.35	81.7	392000	(R)VFSELK(T)	12.62	15	1	361.709	5.96
20	20.1	2	1	34.34	4.7	4390000	55861.5	5.23	Trimeresurus stejnegeri	P0DM87	Zinc metalloproteinase-disintegrin stejnitin	2	24.35	24.35	94.9	3450000	(R)LTPGSQCAEGLCCEQCR(F)	13.5	9	0.96	1013.42	4.53	0.0137493	0.272	0.0037398
												3	21.06	21.06	87	5330000	(R)LTPGSQCAEGLCCEQCR(F)	13.5	9	0.97	675.948	4.53
21	21.1	2	2	33.72	2.4	587000	71353.1	5.5	Protobothrops flavoviridis	P20164	Zinc metalloproteinase-disintegrin-like HR1b	2	19.14	14.32	95.4	822000	(R)QCVDVNEAYK(S)	12.13	7	1	613.281	4.37	0.00183846	0.272	0.00050006
												2	14.58	2.55	80.3	352000	(K)YFYCR(K)	12.12	16	1	404.676	8.59
22	22.1	2	1	32.72	8.1	494500	19884	9.43	Protobothrops flavoviridis	A0A077L6V8	Metalloprotease P-II 3	3	19.6	12.59	88.6	944000	(R)VALTGLVIWLDRDK(I)	24.57	15	0.99	533.643	5.93	0.00154875	0.4727	0.000732095
												2	13.1	10.43	71.3	45000	(R)VALTGLVIWLDRDK(I)	24.6	6	0.79	799.962	5.93
23	23.1	5	4	27.67	3.1	2673400	66826.7	5.09	Crotalus adamanteus	J3RY86	Metalloproteinase (Type III) 2b	2	16.77	10.96	91.1	442000	(K)LFSDCSK(N)	9.07	113	0.93	428.698	5.84	0.00837297	0.272	0.00227745
												2	13.27	5.32	84.6	7880000	(R)YLNNFR(Y)	12.98	26	1	413.715	8.75
												2	11.71	4.84	73.2	1240000	(R)ETVLLNR(K)	12.8	25	1	422.749	6.1
												2	11.67	3.96	72.4	3520000	(K)EYLLK(Y)	11.8	36	1	333.196	6.1
												2	11.35	11.35	71.1	285000	(K)LFSDCSK(N)	8.78	65	1	428.698	5.84
24	24.1	2	2	27.27	18.4	10325000	16152	9	Protobothrops flavoviridis	P67862	Snake venom vascular endothelial growth factor toxin	2	15.09	10.1	75.2	19600000	(R)ETLVPILK(E)	18.78	10	0.98	456.79	6.1	0.0323374	0.4727	0.0152859
												4	12.18	7.54	72.6	1050000	(R)ETLVPILKEYPDEVSHLFKPSCVPVLR(C)	25.93	15	0.99	792.174	5.53
25	25.1	2	2	25.61	38.3	392000	6849.63	9.69	Daboia siamensis	P00990	Kunitz-type serine protease inhibitor 2	4	13.99	8.01	73.4	413000	(-)HDRPTFCNLAPESGR(C)	14.2	12	1	439.962	6.75	0.00122773	0.2553	0.000313439
												2	11.62	8.77	79.5	371000	(R)IYYNLESNK(C)	14.18	14	0.89	572.28	6
26	26.1	2	1	24.36	13.3	6820000	25290.1	9.2	Bothrops jararaca	Q5W960	Snake venom serine protease HS112	3	16.8	14.3	91.6	1240000	(R)LNRPVKNSEHIAPLSLPSNPPSVGSVCR(I)	20.78	16	1	1009.2	10.84	0.0213599	0.4727	0.0100968
												4	15.5	17.23	93.4	12400000	(R)LNRPVKNSEHIAPLSLPSNPPSVGSVCR(I)	20.77	13	1	757.15	10.84
27	27.1	2	2	22.14	7.5	489000	18279	6.75	Echis coloratus	A0A0A1WDW9	C-type lectin J	2	15.91	5.36	95.5	649000	(K)LISENIK(S)	12.65	23	1	408.746	6	0.00153153	0.4727	0.000723952
												2	12.68	0.86	77.1	329000	(K)GGHLVSIK(S)	10.92	34	1	405.741	8.76
28	28.1	2	1	18.7	8.9	4870000	18834	4.96	Protobothrops jerdonii	D1MGU1	Snaclec jerdonibitin subunit beta	2	18.7	15.38	86.6	4540000	(R)VFQQQMNWADAEK(F)	16.78	12	0.99	797.872	4.37	0.0152526	0.4727	0.00720991
												2	14.85	14.85	77.6	5200000	(R)VFQQQMNWADAEK(F)	16.8	17	0.99	797.872	4.37
						3.19289e+08																	1

## Sheet: Ovophis okinavensis (Japan)
Group	Subgroup	Spectra	Distinct Peptides	Distinct Summed MS/MS Search Score	% AA Coverage	Mean Protein Spectral Intensity	Protein MW (Da)	Protein pI	Species	Database Accession	Protein Name	z	Score	Fwd-Rev Score	SPI (%)	Spectrum Intensity	Sequence	RT (min)	Peak Width (sec)	Averagine Chi Squared	m/z Measured (Da)	Peptide pI
1	1.1	50	28	469.77	68.4	3.56765e+06	56052.3	6.06	Ovophis okinavensis	T2HQ57	Amine oxidase	3	23.22	15.99	92	7260000	(K)VFFAGEYTAQAHGWIDSTIK(S)	23.73	218	1	747.706	5.32
												3	22.33	21.49	89.7	1480000	(K)VFFAGEYTAQAHGWIDSTIK(S)	27.48	120	1	747.705	5.32
												3	20.98	17.48	88.3	6410000	(K)VFFAGEYTAQAHGWIDSTIK(S)	24.3	221	1	747.706	5.32
												3	20.93	23.12	85.6	8220000	(K)WSLDEYAMGGITTFTPYQFQHFSEPLTAPVGK(V)	26.35	9	0.93	1206.92	4.65
												3	20.7	22.05	82	8220000	(K)WSLDEYAMGGITTFTPYQFQHFSEPLTAPVGK(V)	26.35	9	0.93	1206.92	4.65
												3	19.65	13.8	91.1	6230000	(K)VFFAGEYTAQAHGWIDSTIK(S)	24.32	215	1	747.706	5.32
												4	19.59	19.59	85.5	5080000	(K)HVVIVGAGMSGLSAAYVLAGAGHQVTVLEASER(A)	24.32	24	0.99	813.186	6
												3	19.41	16.71	91.2	2010000	(K)VFFAGEYTAQAHGWIDSTIK(S)	26.32	119	0.99	747.714	5.32
												3	19.3	14.65	83.6	4350000	(K)VFFAGEYTAQAHGWIDSTIK(S)	24.4	154	1	747.706	5.32
												3	18.7	14.5	81.5	989000	(R)EEIQAFCYPSVIQK(W)	19.05	16	1	571.279	4.53
												3	18.44	18.44	78.4	11400000	(K)DCADIVINDLSLIHQLSR(E)	24.9	15	0.99	694.694	4.41
												2	17.43	17.28	85.7	1380000	(K)DTSLVTADYVIVCTTSR(A)	20.45	60	1	950.971	4.21
												3	17.41	10.54	79.5	8650000	(K)VFFAGEYTAQAHGWIDSTIK(S)	21.9	25	0.98	747.705	5.32
												3	17.08	12.68	77	9190000	(K)VFFAGEYTAQAHGWIDSTIK(S)	21.88	29	0.98	747.718	5.32
												2	16.4	10.77	87.1	10700000	(K)HDDIFAYEK(R)	14.82	17	1	569.264	4.54
												5	16.39	16.39	78.7	524000	(K)HVVIVGAGMSGLSAAYVLAGAGHQVTVLEASER(A)	24.32	20	0.98	650.75	6
												3	16.16	16.16	86.3	1800000	(R)FDEIVGGMDQLPTCMCR(A)	20.13	12	0.93	676.955	4.03
												2	16.02	13.51	83.9	13500000	(K)SAGQLYEESLGK(V)	14.88	13	1	641.311	4.53
												2	15.96	12.96	85	5320000	(K)VTVTYQTPAK(D)	12.5	29	0.98	554.3	8.56
												2	15.92	8.09	86	3690000	(K)IFLTCTK(K)	14.5	23	0.98	441.737	8.75
												3	15.68	8.28	77.7	4770000	(K)FGLQLNEFSQENENAWYFIK(N)	25.42	29	0.98	826.398	4.25
												3	15.65	14.15	73.2	748000	(K)VFFAGEYTAQAHGWIDSTIK(S)	29.6	118	0.99	747.697	5.32
												2	15.64	11.06	72.2	327000	(K)KFWEDEGIHGGK(S)	13.78	16	0.99	701.834	5.44
												3	15.36	16.07	77.1	1060000	(K)HVVIVGAGMSGLSAAYVLAGAGHQVTVLEASER(A)	24.32	21	1	1083.91	6
												4	14.95	14.95	70	589000	(K)EGNLSPGAVDMIGDVLNEDSGYYVSFIESLK(H)	30.47	17	0.99	830.4	3.71
												3	14.92	7.99	86.5	10700000	(R)VGEVNKDPGLLK(Y)	13.45	14	0.99	423.575	6.04
												2	14.91	8.54	73.4	2050000	(R)VGEVNKDPGLLK(Y)	13.45	14	1	634.858	6.04
												3	14.86	17.13	76.7	1060000	(K)HVVIVGAGMSGLSAAYVLAGAGHQVTVLEASER(A)	24.32	21	1	1083.91	6
												2	14.77	11.85	78.2	4510000	(R)EEIQAFCYPSVIQK(W)	19.07	15	0.98	856.415	4.53
												2	14.54	14.54	73.5	10900000	(K)EGWYANLGPMR(L)	18.85	12	0.99	647.307	6.1
												3	14.22	14.22	72.5	607000	(K)VFFAGEYTAQAHGWIDSTIK(S)	30.65	120	0.99	747.704	5.32
												3	14.04	14.01	81.6	1640000	(K)RFDEIVGGMDQLPTCMCR(A)	19.85	14	0.95	728.987	4.56
												3	13.45	13.45	80.4	1800000	(R)FDEIVGGMDQLPTCMCR(A)	20.13	12	0.93	676.955	4.03
												2	13.37	7.95	87.1	2150000	(K)FEPPLPPK(K)	15.85	73	0.95	462.757	6
												2	13.34	13.34	71.1	718000	(K)DCADIVINDLSLIHQLSR(E)	24.9	15	0.99	1041.54	4.41
												4	13.21	13.21	72.3	5080000	(K)HVVIVGAGMSGLSAAYVLAGAGHQVTVLEASER(A)	24.32	24	0.99	813.185	6
												3	12.95	9.11	72.9	690000	(K)YPVKPSEEGK(S)	8.77	123	1	378.533	6.14
												2	12.1	7.07	72	1140000	(K)KVTVTYQTPAK(D)	11.95	17	1	618.345	9.7
												2	12.09	12.09	70.3	718000	(K)DCADIVINDLSLIHQLSR(E)	24.9	15	0.99	1041.54	4.41
												2	12.03	12.03	76.4	1160000	(R)NPLEECFR(E)	15.38	16	0.99	532.745	4.53
												3	11.66	8.13	75.3	4610000	(R)IKFEPPLPPK(K)	17.18	66	0.99	389.234	8.59
												2	11.64	8.44	74.2	565000	(K)STTDLPSR(F)	9.02	72	0.99	438.725	5.55
												2	11.52	8.63	75.6	787000	(K)STTDLPSR(F)	9.15	94	0.99	438.725	5.55
												3	11.1	11.47	83	24800	(K)DCADIVINDLSLIHQLSR(E)	44.28	11	0.92	694.684	4.41
												2	10.52	5.23	76.5	584000	(K)DPGLLK(Y)	12.1	38	0.97	321.694	5.84
												4	10.45	9.28	70.4	1420000	(K)EGNLSPGAVDMIGDVLNEDSGYYVSFIESLKHDDIFAYEK(R)	30.52	18	0.99	1110.03	3.97
												4	10.31	6.16	72.1	300000	(K)RVGEVNKDPGLLK(Y)	12.9	33	0.98	356.961	8.59
												3	9.73	6.39	73.1	386000	(K)VVEELKR(T)	8.32	130	1	291.512	6.11
												2	9.64	4.24	71.2	878000	(R)IKFEPPLPPK(K)	17.17	55	1	583.344	8.59
												2	4.53	1.54	77.1	7610	(K)SGLTAAR(D)	3.2	16	0.74	338.187	9.47
2	2.1	41	20	402.98	51.2	7.87168e+06	65657.6	5.68	Ovophis okinavensis	U3TBS9	p-iii_metalloprotease	3	22.97	17.26	92.6	4990000	(R)INIYVAMVGLEIWSHEDK(I)	27.2	23	1	706.365	4.65
												3	22.8	17.67	87.4	26000000	(K)NPCNIYYSPNDEDKGMVLPGTK(C)	17.48	22	0.98	838.047	4.56
												5	20.59	15.08	92.5	23400000	(K)SHDNAHLLTGINFNGPTAGLAYLGGICDPMYSSGIVQDHNK(I)	24.22	16	0.98	871.821	5.69
												2	20.39	12.54	91	36600000	(R)LYCLPNSPTNK(N)	15.03	18	0.99	653.821	8.59
												2	20.32	20.32	83.6	19900000	(R)AATDECDMADICTGR(S)	14.28	15	0.98	843.333	3.84
												3	19.16	19.16	81.8	5240000	(K)TDIVSPPVCGNYFVEVGEDCDCGSPATCR(D)	20.72	23	0.97	1087.78	3.77
												3	18.6	11.12	93.6	11000000	(K)FYLVADHIMYLK(Y)	21.47	20	0.99	504.932	6.74
												3	18.46	18.46	96	2030000	(R)IFDIVNIVNLILR(R)	33.7	26	0.99	514.655	5.84
												4	18.25	16.58	82.1	1020000	(K)ILHLVAIAMAHEMGHNLGIDHDKDTCTCAAK(S)	20.65	8	0.95	861.419	5.99
												2	17.43	14.25	88.5	14600000	(K)IACEPQDVK(C)	10.57	28	0.99	530.262	4.37
												3	17.32	17.32	70	7500000	(R)QGAQCAEGLCCDQCR(F)	11.73	16	0.95	604.894	4.37
												3	17.04	17.04	75.4	817000	(R)RINIYVAMVGLEIWSHEDK(I)	25.47	29	1	758.397	5.45
												3	16.76	10.93	79	4990000	(R)INIYVAMVGLEIWSHEDK(I)	27.2	23	1	706.365	4.65
												3	16.57	12.5	82.2	7500000	(K)IIVQSVPSVTLDLFGK(W)	24.4	17	0.99	572.671	5.84
												3	16.56	16.56	75.3	5240000	(K)TDIVSPPVCGNYFVEVGEDCDCGSPATCR(D)	20.72	23	0.97	1087.78	3.77
												2	16.45	16.45	75.9	19900000	(R)AATDECDMADICTGR(S)	14.28	15	0.98	843.324	3.84
												4	16.41	10.78	85	5300000	(K)SHDNAHLLTGINFNGPTAGLAYLGGICDPMYSSGIVQDHNK(I)	24.22	16	0.98	1089.53	5.69
												3	16.38	16.38	76.2	7500000	(R)QGAQCAEGLCCDQCR(F)	11.73	16	0.95	604.894	4.37
												3	16.33	16.33	74.5	5550000	(K)SCVMAGTLSCEASYLFSDCSQK(E)	22.33	28	0.98	834.356	4.37
												5	15.81	11	88.3	23400000	(K)SHDNAHLLTGINFNGPTAGLAYLGGICDPMYSSGIVQDHNK(I)	24.22	16	0.98	871.823	5.69
												3	15.79	15.79	70.7	26000000	(K)NPCNIYYSPNDEDKGMVLPGTK(C)	17.48	22	0.98	838.047	4.56
												2	15.76	11.38	70.1	3410000	(K)FYLVADHIMYLK(Y)	21.48	36	0.96	756.901	6.74
												6	15.64	4.29	82.6	1150000	(K)SHDNAHLLTGINFNGPTAGLAYLGGICDPMYSSGIVQDHNK(I)	24.22	16	0.94	726.687	5.69
												2	15.49	15.49	76.2	4700000	(K)NPCNIYYSPNDEDK(G)	13.87	17	0.98	864.855	4.03
												5	15.3	10.42	80.9	6430000	(K)ILHLVAIAMAHEMGHNLGIDHDKDTCTCAAK(S)	20.67	18	0.99	689.332	5.99
												3	15.07	10.38	77.6	4990000	(R)INIYVAMVGLEIWSHEDK(I)	27.2	23	1	706.365	4.65
												6	14.76	5.18	78	1150000	(K)SHDNAHLLTGINFNGPTAGLAYLGGICDPMYSSGIVQDHNK(I)	24.22	16	0.94	726.687	5.69
												3	14.06	14.06	74.6	1790000	(K)SCVMAGTLSCEASYLFSDCSQK(E)	24.52	118	0.94	834.346	4.37
												2	14.05	14.05	74.4	1470000	(K)SCVMAGTLSCEASYLFSDCSQK(E)	22.33	27	0.97	1251.03	4.37
												4	13.94	13.94	77.1	533000	(K)NPCNIYYSPNDEDKGMVLPGTK(C)	17.48	21	0.99	628.786	4.56
												2	13.75	13.75	72.5	5620000	(R)IFDIVNIVNLILR(R)	33.7	22	0.99	771.476	5.84
												3	13.56	11.24	87	688000	(R)IFDIVNIVNLILRR(I)	32.08	22	1	566.686	9.6
												2	13.31	13.31	75.9	4700000	(K)NPCNIYYSPNDEDK(G)	13.87	17	0.98	864.855	4.03
												3	12.65	12.65	71.1	3550000	(R)AATDECDMADICTGR(S)	14.28	16	0.97	562.558	3.84
												5	12.3	7.14	80.8	749000	(K)ILHLVAIAMAHEMGHNLGIDHDK(D)	21.55	31	0.98	507.866	5.99
												6	12.14	4.79	76.5	9500000	(K)ILHLVAIAMAHEMGHNLGIDHDKDTCTCAAK(S)	20.67	17	0.98	574.612	5.99
												7	12.09	7.48	74.8	3680000	(K)ILHLVAIAMAHEMGHNLGIDHDKDTCTCAAK(S)	20.67	18	0.94	492.674	5.99
												4	10.2	5.61	70.5	299000	(R)INIYVAMVGLEIWSHEDKIIVQSVPSVTLDLFGK(W)	31.98	21	0.96	954.262	4.75
												3	9.64	12.35	75	81500	(R)TRIFDIVNIVNLILR(R)	31.6	20	0.98	600.367	9.26
												3	8.78	8.78	79	81500	(R)TRIFDIVNIVNLILR(R)	31.6	20	0.98	600.367	9.26
												2	8.7	2.45	77.7	9690000	(R)DLTTLR(T)	12.77	22	0.99	359.704	5.84
3	3.1	180	16	319.59	44.2	12216320	41751.2	5.41	Ovophis okinavensis	U3TDH2	p-ii_metalloprotease	3	23.01	19.03	94.7	8020000	(K)DLITVDAESATTLASFGEWR(E)	35.17	216	0.99	728.028	3.91
												2	22.98	16.22	94.4	30400000	(R)LAIVVDHGMYTK(Y)	16.07	32	1	673.854	6.74
												3	22.9	17.15	90.5	5360000	(K)DLITVDAESATTLASFGEWR(E)	37.85	210	0.99	728.028	3.91
												3	22.12	16.59	95.6	74400000	(K)DLITVDAESATTLASFGEWR(E)	25.7	147	0.98	728.03	3.91
												3	21.86	18.08	96.1	132000000	(R)LAIVVDHGMYTK(Y)	16.1	36	0.93	449.572	6.74
												2	21.44	17.92	89.4	4450000	(K)DLITVDAESATTLASFGEWR(E)	29.8	119	0.99	1091.54	3.91
												3	21.28	16.76	91.1	3090000	(K)DLITVDAESATTLASFGEWR(E)	43.45	212	0.99	728.029	3.91
												3	21.16	15.3	92.6	19000000	(K)DLITVDAESATTLASFGEWR(E)	29.37	211	0.99	728.029	3.91
												2	21.02	21.02	83.6	33800000	(K)DLITVDAESATTLASFGEWR(E)	25.28	57	0.98	1091.54	3.91
												4	20.59	15.73	87.9	6630000	(K)VFVLAVTMTHEIGHSLGMAHDGK(K)	24.73	239	0.99	613.314	6.26
												4	20.55	14.94	92.8	58100000	(K)VFVLAVTMTHEIGHSLGMAHDGK(K)	22.52	34	0.99	613.308	6.26
												3	20.45	14.92	93.2	10900000	(K)DLITVDAESATTLASFGEWR(E)	32.07	214	0.99	728.029	3.91
												4	20.38	14.48	93.8	5350000	(R)VHEMVNNINQIYVPLNIAITLAALEVWSK(K)	32.95	53	0.96	823.941	5.4
												2	20.15	21.75	89.1	40300000	(K)YSVGVVQDHTTK(V)	12.43	28	0.99	667.344	6.74
												3	20.09	14.63	91.7	41600000	(K)DLITVDAESATTLASFGEWR(E)	27.13	214	0.98	728.03	3.91
												2	19.84	21.12	85.6	1930000	(K)DLITVDAESATTLASFGEWR(E)	33.53	119	0.99	1091.54	3.91
												3	19.64	15.87	90.2	114000000	(K)YSVGVVQDHTTK(V)	12.45	33	0.98	445.23	6.74
												3	19.53	14.48	90.9	8630000	(K)DLITVDAESATTLASFGEWR(E)	34.65	215	0.99	728.029	3.91
												2	19.47	17.02	82.7	2070000	(K)DLITVDAESATTLASFGEWR(E)	33.03	119	0.99	1091.54	3.91
												2	19.27	18.83	84	1320000	(K)DLITVDAESATTLASFGEWR(E)	35.57	118	0.99	1091.54	3.91
												2	19.09	17.28	82.3	33400000	(K)DLITVDAESATTLASFGEWR(E)	25.28	56	0.98	1091.54	3.91
												2	19.06	19.28	84.4	5890000	(K)DLITVDAESATTLASFGEWR(E)	28.8	118	0.98	1091.54	3.91
												2	19.04	20.26	87.6	26700000	(K)DLITVDAESATTLASFGEWR(E)	26.07	120	0.97	1091.54	3.91
												5	19	17.84	79.8	558000	(K)YSVGVVQDHTTKVFVLAVTMTHEIGHSLGMAHDGKK(C)	24.65	20	0.97	779.405	7.1
												4	18.94	18.94	80.1	886000	(K)CNCNTCIMSPVISDPPAEQFSDCSK(K)	19.12	23	0.89	730.048	4.03
												3	18.78	14.59	91	6210000	(K)DLITVDAESATTLASFGEWR(E)	36.8	214	0.99	728.028	3.91
												2	18.62	17.66	84.5	2440000	(K)DLITVDAESATTLASFGEWR(E)	31.85	119	0.99	1091.54	3.91
												3	18.59	18.35	88.1	1890000	(K)KDLITVDAESATTLASFGEWR(E)	30.22	119	0.99	770.726	4.32
												2	18.41	19.27	86	41000000	(K)DLITVDAESATTLASFGEWR(E)	25.43	87	0.97	1091.54	3.91
												4	18.25	12.61	89.1	2530000	(K)VFVLAVTMTHEIGHSLGMAHDGK(K)	27.3	217	1	613.314	6.26
												5	18.24	13.52	89	12500000	(K)YSVGVVQDHTTKVFVLAVTMTHEIGHSLGMAHDGK(K)	25.3	16	0.99	753.779	6.43
												2	18.17	21.95	86.7	27300000	(K)DLITVDAESATTLASFGEWR(E)	26.03	119	0.97	1091.54	3.91
												3	17.97	13.82	89.2	3900000	(K)DLITVDAESATTLASFGEWR(E)	40.9	211	0.99	728.028	3.91
												3	17.77	12.34	74.9	4890000	(K)VFVLAVTMTHEIGHSLGMAHDGK(K)	22.53	19	0.88	817.415	6.26
												4	17.7	14.29	86.9	3680000	(K)VFVLAVTMTHEIGHSLGMAHDGKK(C)	21.55	38	0.97	645.339	7
												4	17.7	14.34	95.5	5350000	(R)VHEMVNNINQIYVPLNIAITLAALEVWSK(K)	32.95	53	0.96	823.953	5.4
												2	17.61	17.32	79.2	11500000	(K)DLITVDAESATTLASFGEWR(E)	27.17	119	0.98	1091.54	3.91
												3	17.54	11.36	85.5	30300000	(K)DLITVDAESATTLASFGEWR(E)	26.67	119	0.97	728.03	3.91
												3	17.48	15.88	77.9	31100000	(K)KDLITVDAESATTLASFGEWR(E)	23.38	36	0.99	770.728	4.32
												3	17.32	16.89	79.7	9520000	(K)KDLITVDAESATTLASFGEWR(E)	25.02	118	0.99	770.728	4.32
												4	17.32	19.38	84.5	7080000	(R)VHEMVNNINQIYVPLNIAITLAALEVWSKK(D)	31.2	19	0.98	855.965	6.73
												2	17.23	17.82	82.7	17100000	(K)DLITVDAESATTLASFGEWR(E)	26.63	120	0.97	1091.54	3.91
												3	17.18	13.27	87.4	4090000	(K)DLITVDAESATTLASFGEWR(E)	40.4	211	0.99	728.029	3.91
												4	17.08	12.69	85.2	1640000	(K)VFVLAVTMTHEIGHSLGMAHDGK(K)	28.2	181	1	613.317	6.26
												4	16.93	16.93	81.6	938000	(K)KCNCNTCIMSPVISDPPAEQFSDCSKK(Y)	17.82	16	0.92	794.096	6.12
												3	16.77	18.86	88.4	6850000	(R)VHEMVNNINQIYVPLNIAITLAALEVWSK(K)	32.85	33	0.95	1098.27	5.4
												3	16.77	13.74	80.1	1010000	(K)DLITVDAESATTLASFGEWR(E)	48.78	119	0.99	728.028	3.91
												3	16.69	12.16	76.9	9610000	(K)DLITVDAESATTLASFGEWR(E)	31.05	152	0.99	728.028	3.91
												3	16.66	16.66	84.2	6850000	(R)VHEMVNNINQIYVPLNIAITLAALEVWSK(K)	32.85	33	0.95	1098.26	5.4
												4	16.45	12.47	81.9	723000	(K)VFVLAVTMTHEIGHSLGMAHDGK(K)	29.45	118	1	613.317	6.26
												5	16.43	14.79	87.4	7410000	(K)FLKDHQNHDHAELLTATDLDGNTIGIAYVGGMCDPK(Y)	20.88	16	0.99	794.177	4.77
												5	16.38	11.85	80.8	9940000	(K)VFVLAVTMTHEIGHSLGMAHDGK(K)	24.63	214	0.99	490.854	6.26
												3	16.38	10.52	83.7	10400000	(K)DLITVDAESATTLASFGEWR(E)	32.63	216	0.99	728.028	3.91
												5	16.34	10.35	80.3	2450000	(K)VFVLAVTMTHEIGHSLGMAHDGK(K)	29.05	219	0.99	490.848	6.26
												2	16.3	15.74	80.2	1650000	(K)DLITVDAESATTLASFGEWR(E)	34.48	118	0.99	1091.54	3.91
												2	16.24	20.68	80.1	9050000	(K)DLITVDAESATTLASFGEWR(E)	27.7	120	0.98	1091.54	3.91
												3	16.23	13.85	83.7	13800000	(K)KDLITVDAESATTLASFGEWR(E)	24.45	119	0.99	770.728	4.32
												3	16.1	13	80.1	1220000	(K)DLITVDAESATTLASFGEWR(E)	47.8	119	0.99	728.029	3.91
												2	16.04	15.08	80.3	40300000	(K)YSVGVVQDHTTK(V)	12.43	28	0.99	667.341	6.74
												3	16.04	13.35	79	1140000	(K)DLITVDAESATTLASFGEWR(E)	48.3	119	0.99	728.02	3.91
												3	15.88	10.36	80.7	4890000	(K)VFVLAVTMTHEIGHSLGMAHDGK(K)	22.53	19	0.88	817.415	6.26
												3	15.85	20.41	83.7	2690000	(R)VHEMVNNINQIYVPLNIAITLAALEVWSK(K)	33.82	118	0.93	1098.27	5.4
												2	15.84	11.72	78.6	40700000	(K)DLITVDAESATTLASFGEWR(E)	25.42	86	0.97	1091.54	3.91
												3	15.75	11.51	80.8	7370000	(K)DLITVDAESATTLASFGEWR(E)	35.7	217	0.99	728.029	3.91
												2	15.72	15.19	70.7	1210000	(K)DLITVDAESATTLASFGEWR(E)	36.1	118	0.99	1091.54	3.91
												4	15.71	11.55	80.9	2340000	(K)VFVLAVTMTHEIGHSLGMAHDGK(K)	27.1	186	1	613.314	6.26
												3	15.7	12.54	74.9	4250000	(K)DLITVDAESATTLASFGEWR(E)	38.65	180	0.99	728.029	3.91
												3	15.68	15.68	83.2	50100000	(K)CNCNTCIMSPVISDPPAEQFSDCSK(K)	19.12	23	0.85	973.071	4.03
												4	15.66	15.87	81	606000	(K)VFVLAVTMTHEIGHSLGMAHDGK(K)	29.93	119	0.99	613.314	6.26
												3	15.66	11.88	74.9	1980000	(K)DLITVDAESATTLASFGEWR(E)	42.2	120	0.99	728.028	3.91
												4	15.6	15.6	85.1	57900000	(K)DHQNHDHAELLTATDLDGNTIGIAYVGGMCDPK(Y)	21.22	40	0.98	895.416	4.43
												6	15.56	9.61	72.9	23500000	(K)YSVGVVQDHTTKVFVLAVTMTHEIGHSLGMAHDGK(K)	25.3	16	0.97	628.324	6.43
												5	15.47	8.96	84.2	90100000	(K)VFVLAVTMTHEIGHSLGMAHDGK(K)	22.53	37	0.97	490.848	6.26
												5	15.43	15.43	82.9	16900000	(K)DHQNHDHAELLTATDLDGNTIGIAYVGGMCDPK(Y)	23.38	215	0.97	716.534	4.43
												3	15.43	13.47	72.8	9700000	(K)KDLITVDAESATTLASFGEWR(E)	25	120	0.99	770.728	4.32
												2	15.39	16.94	77.1	1130000	(K)DLITVDAESATTLASFGEWR(E)	36.62	118	0.99	1091.54	3.91
												2	15.31	18.03	74.6	45300000	(K)DLITVDAESATTLASFGEWR(E)	25.53	118	0.98	1091.54	3.91
												4	15.3	15.3	87.1	57900000	(K)DHQNHDHAELLTATDLDGNTIGIAYVGGMCDPK(Y)	21.22	40	0.98	895.418	4.43
												2	15.27	16.29	74.2	44900000	(K)DLITVDAESATTLASFGEWR(E)	25.53	116	0.98	1091.54	3.91
												3	15.18	15.18	81	15800000	(K)DHQNHDHAELLTATDLDGNTIGIAYVGGMCDPK(Y)	21.15	26	1	1193.55	4.43
												3	15.1	9.76	74.4	2950000	(K)KDLITVDAESATTLASFGEWR(E)	28.67	119	1	770.727	4.32
												3	15.05	9.55	81.4	3480000	(K)DLITVDAESATTLASFGEWR(E)	36.63	118	0.99	728.029	3.91
												5	14.93	14.93	87.9	13900000	(K)DHQNHDHAELLTATDLDGNTIGIAYVGGMCDPK(Y)	23.9	219	0.97	716.534	4.43
												3	14.92	14.17	76.4	829000	(K)DLITVDAESATTLASFGEWR(E)	49.87	120	0.99	728.03	3.91
												3	14.84	15.84	73.3	1760000	(K)KDLITVDAESATTLASFGEWR(E)	30.73	119	0.99	770.718	4.32
												3	14.7	14.96	74.6	2600000	(K)KDLITVDAESATTLASFGEWR(E)	29.15	118	1	770.718	4.32
												3	14.66	12.58	76.5	1200000	(K)KDLITVDAESATTLASFGEWR(E)	34.37	118	0.97	770.725	4.32
												2	14.63	15.76	82.6	2250000	(K)DLITVDAESATTLASFGEWR(E)	32.45	119	0.98	1091.52	3.91
												5	14.57	9.95	78	4540000	(K)VFVLAVTMTHEIGHSLGMAHDGK(K)	26.82	217	0.99	490.848	6.26
												6	14.49	7.19	86.1	1720000	(K)YSVGVVQDHTTKVFVLAVTMTHEIGHSLGMAHDGKK(C)	24.67	20	0.97	649.673	7.1
												5	14.43	14.43	83.3	6010000	(K)DHQNHDHAELLTATDLDGNTIGIAYVGGMCDPK(Y)	26.58	215	0.96	716.526	4.43
												3	14.36	14.52	75.8	31100000	(K)KDLITVDAESATTLASFGEWR(E)	23.38	36	0.99	770.726	4.32
												3	14.36	7.98	72.8	3350000	(K)DLITVDAESATTLASFGEWR(E)	37.15	120	0.99	728.028	3.91
												4	14.24	14.24	84.3	5240000	(K)DHQNHDHAELLTATDLDGNTIGIAYVGGMCDPK(Y)	24.4	118	0.96	895.404	4.43
												4	14.15	14.95	88.1	5350000	(R)VHEMVNNINQIYVPLNIAITLAALEVWSK(K)	32.95	53	0.96	823.951	5.4
												3	14.08	9.45	73.1	382000	(K)DLITVDAESATTLASFGEWR(E)	54.23	84	0.98	728.028	3.91
												3	14.02	9.27	70.4	2830000	(K)DLITVDAESATTLASFGEWR(E)	38.7	120	0.99	728.027	3.91
												3	13.91	13.91	75.3	220000	(K)KDLITVDAESATTLASFGEWR(E)	49.85	119	0.99	770.718	4.32
												2	13.9	13.82	79.1	4410000	(K)DLITVDAESATTLASFGEWR(E)	29.83	119	0.99	1091.54	3.91
												3	13.9	10.05	71	601000	(K)DLITVDAESATTLASFGEWR(E)	52.45	118	0.99	728.028	3.91
												6	13.79	4.98	80	2200000	(K)FLKDHQNHDHAELLTATDLDGNTIGIAYVGGMCDPK(Y)	20.88	17	0.96	661.989	4.77
												3	13.79	13.79	78.1	6850000	(R)VHEMVNNINQIYVPLNIAITLAALEVWSK(K)	32.85	33	0.95	1098.27	5.4
												3	13.71	10.93	74.3	2950000	(K)DLITVDAESATTLASFGEWR(E)	38.17	118	0.99	728.029	3.91
												3	13.65	9.4	78	7830000	(K)DLITVDAESATTLASFGEWR(E)	30.83	119	0.99	728.028	3.91
												3	13.62	9.94	73.8	5030000	(K)DLITVDAESATTLASFGEWR(E)	34.52	118	0.99	728.028	3.91
												5	13.61	12.27	77.2	3530000	(K)DHQNHDHAELLTATDLDGNTIGIAYVGGMCDPK(Y)	26.47	119	0.95	716.526	4.43
												3	13.54	13.54	78.2	31100000	(K)KDLITVDAESATTLASFGEWR(E)	23.38	36	0.99	770.726	4.32
												5	13.53	13.53	80.8	67400000	(K)DHQNHDHAELLTATDLDGNTIGIAYVGGMCDPK(Y)	21.23	45	0.98	716.526	4.43
												5	13.53	13.53	80.5	2360000	(K)DHQNHDHAELLTATDLDGNTIGIAYVGGMCDPK(Y)	28.17	119	0.97	716.534	4.43
												3	13.48	13.4	77.6	1100000	(K)KDLITVDAESATTLASFGEWR(E)	34.95	120	0.99	770.727	4.32
												3	13.48	12.48	75.3	1580000	(K)DLITVDAESATTLASFGEWR(E)	44.73	119	0.99	728.028	3.91
												5	13.42	13.42	87.1	3520000	(K)DHQNHDHAELLTATDLDGNTIGIAYVGGMCDPK(Y)	26.5	120	0.95	716.526	4.43
												2	13.42	11.89	78.7	870000	(K)DLITVDAESATTLASFGEWR(E)	38.73	120	1	1091.54	3.91
												3	13.33	13.68	74	4400000	(K)KDLITVDAESATTLASFGEWR(E)	27.15	120	0.99	770.728	4.32
												5	13.27	8.91	70.6	184000	(R)VHEMVNNINQIYVPLNIAITLAALEVWSK(K)	32.92	39	0.98	659.357	5.4
												4	13.23	13.23	80	5240000	(K)DHQNHDHAELLTATDLDGNTIGIAYVGGMCDPK(Y)	24.43	119	0.96	895.404	4.43
												3	13.12	10.14	74	5840000	(K)DLITVDAESATTLASFGEWR(E)	31.83	119	0.99	728.028	3.91
												2	13.08	16.37	72.5	2070000	(K)DLITVDAESATTLASFGEWR(E)	33	119	0.99	1091.54	3.91
												3	12.97	7.3	75.6	1470000	(R)LAIVVDHGMYTK(Y)	17.62	63	0.99	449.577	6.74
												5	12.89	6.88	82.6	184000	(R)VHEMVNNINQIYVPLNIAITLAALEVWSK(K)	32.92	39	0.98	659.357	5.4
												3	12.88	7.6	76	1570000	(K)DLITVDAESATTLASFGEWR(E)	44.77	119	0.99	728.028	3.91
												5	12.7	12.7	71.8	3130000	(K)DHQNHDHAELLTATDLDGNTIGIAYVGGMCDPK(Y)	27	119	0.94	716.535	4.43
												3	12.7	9.65	70.9	2540000	(K)DLITVDAESATTLASFGEWR(E)	39.73	120	0.99	728.029	3.91
												3	12.69	12.69	81.5	50100000	(K)CNCNTCIMSPVISDPPAEQFSDCSK(K)	19.12	23	0.85	973.061	4.03
												3	12.68	12.68	78.7	15800000	(K)DHQNHDHAELLTATDLDGNTIGIAYVGGMCDPK(Y)	21.15	26	1	1193.55	4.43
												3	12.68	11.27	70.6	1320000	(K)DLITVDAESATTLASFGEWR(E)	46.78	120	0.99	728.029	3.91
												2	12.63	12.63	71.4	506000	(K)DLITVDAESATTLASFGEWR(E)	42.78	119	0.99	1091.54	3.91
												3	12.62	12.62	79.4	473000	(R)VHEMVNNINQIYVPLNIAITLAALEVWSKK(D)	31.2	17	1	1140.96	6.73
												2	12.56	13.02	71.7	1030000	(K)DLITVDAESATTLASFGEWR(E)	37.15	118	0.99	1091.54	3.91
												2	12.55	14.92	71.1	1460000	(K)DLITVDAESATTLASFGEWR(E)	35.03	118	0.99	1091.54	3.91
												3	12.53	13.91	76.3	3900000	(K)KDLITVDAESATTLASFGEWR(E)	27.67	118	1	770.727	4.32
												2	12.51	10.07	74.9	174000	(K)DLITVDAESATTLASFGEWR(E)	51.43	118	0.98	1091.52	3.91
												3	12.48	12.94	71.8	14200000	(K)KDLITVDAESATTLASFGEWR(E)	24.42	120	0.99	770.729	4.32
												4	12.47	16.11	80.1	2240000	(K)FLKDHQNHDHAELLTATDLDGNTIGIAYVGGMCDPK(Y)	20.9	19	0.96	992.468	4.77
												3	12.43	12.51	71.1	31100000	(K)KDLITVDAESATTLASFGEWR(E)	23.38	36	0.99	770.728	4.32
												4	12.37	11.26	70.9	406000	(K)VFVLAVTMTHEIGHSLGMAHDGK(K)	35.7	119	1	613.316	6.26
												3	12.34	12.34	71.4	15800000	(K)DHQNHDHAELLTATDLDGNTIGIAYVGGMCDPK(Y)	21.15	26	1	1193.54	4.43
												3	12.33	11.11	70.7	3980000	(K)KDLITVDAESATTLASFGEWR(E)	27.63	119	1	770.727	4.32
												3	12.31	10.97	73.7	2270000	(K)DLITVDAESATTLASFGEWR(E)	40.73	118	0.99	728.028	3.91
												3	12.31	9.8	71.4	1780000	(K)DLITVDAESATTLASFGEWR(E)	43.23	119	0.99	728.028	3.91
												3	12.28	13.05	74.5	4490000	(K)KDLITVDAESATTLASFGEWR(E)	27.12	120	0.99	770.728	4.32
												3	12.25	14.38	73.4	6850000	(R)VHEMVNNINQIYVPLNIAITLAALEVWSK(K)	32.85	33	0.95	1098.25	5.4
												5	12.25	5.42	74.9	1510000	(R)VHEMVNNINQIYVPLNIAITLAALEVWSKKDLITVDAESATTLASFGEWR(E)	34.12	27	0.99	1117.59	4.64
												3	12.21	7.79	70.6	1930000	(K)DLITVDAESATTLASFGEWR(E)	42.25	119	0.99	728.028	3.91
												3	12.19	13.78	78.9	1760000	(K)KDLITVDAESATTLASFGEWR(E)	30.72	120	0.99	770.726	4.32
												5	12.14	6.4	78.2	12100000	(K)VFVLAVTMTHEIGHSLGMAHDGKK(C)	21.55	38	1	516.472	7
												2	12.11	13.52	71.1	8930000	(K)DLITVDAESATTLASFGEWR(E)	27.73	120	0.98	1091.54	3.91
												3	12.04	11.6	76.4	2210000	(K)KDLITVDAESATTLASFGEWR(E)	29.65	118	0.99	770.727	4.32
												3	11.92	10.82	71	1500000	(K)DLITVDAESATTLASFGEWR(E)	45.23	120	0.99	728.03	3.91
												3	11.88	8.41	70.8	1410000	(K)DLITVDAESATTLASFGEWR(E)	45.75	119	0.99	728.028	3.91
												3	11.82	11.82	73	50100000	(K)CNCNTCIMSPVISDPPAEQFSDCSK(K)	19.12	23	0.85	973.061	4.03
												3	11.69	8.71	73.5	694000	(K)DLITVDAESATTLASFGEWR(E)	51.42	120	0.99	728.03	3.91
												5	11.67	11.67	80.4	11800000	(K)DHQNHDHAELLTATDLDGNTIGIAYVGGMCDPK(Y)	24.4	216	0.97	716.534	4.43
												4	11.48	11.48	78.3	3750000	(K)DHQNHDHAELLTATDLDGNTIGIAYVGGMCDPK(Y)	25.33	118	0.97	895.404	4.43
												4	11.43	11.43	74.2	7080000	(R)VHEMVNNINQIYVPLNIAITLAALEVWSKK(D)	31.2	19	0.98	855.965	6.73
												4	11.4	11.4	77.2	9130000	(K)DHQNHDHAELLTATDLDGNTIGIAYVGGMCDPK(Y)	22.85	120	0.97	895.416	4.43
												4	11.17	9.08	72.5	3030000	(R)VHEMVNNINQIYVPLNIAITLAALEVWSK(K)	33.77	119	0.96	823.95	5.4
												4	11.15	11.15	74.9	7230000	(K)DHQNHDHAELLTATDLDGNTIGIAYVGGMCDPK(Y)	23.43	119	0.97	895.415	4.43
												2	11.12	7.29	76.6	96600	(K)DLITVDAESATTLASFGEWR(E)	54.25	82	0.97	1091.52	3.91
												5	11.08	8.55	74.4	1510000	(R)VHEMVNNINQIYVPLNIAITLAALEVWSKKDLITVDAESATTLASFGEWR(E)	34.12	27	0.99	1117.59	4.64
												5	10.97	7.72	74.7	1400000	(K)VFVLAVTMTHEIGHSLGMAHDGK(K)	28.97	119	0.99	490.854	6.26
												2	10.96	10.46	77	50400000	(K)FLTDRNPQCIVN(-)	15.97	25	1	738.868	5.84
												4	10.94	10.94	71.7	7280000	(K)DHQNHDHAELLTATDLDGNTIGIAYVGGMCDPK(Y)	23.42	120	0.97	895.415	4.43
												5	10.91	10.91	77.9	975000	(K)DHQNHDHAELLTATDLDGNTIGIAYVGGMCDPK(Y)	34.33	118	0.91	716.534	4.43
												2	10.83	5.98	75	50400000	(K)FLTDRNPQCIVN(-)	15.97	25	1	738.87	5.84
												3	10.78	9.26	71.3	923000	(K)KDLITVDAESATTLASFGEWR(E)	36.02	119	0.99	770.727	4.32
												4	10.57	10.57	74.5	2100000	(K)DHQNHDHAELLTATDLDGNTIGIAYVGGMCDPK(Y)	27.53	119	0.96	895.418	4.43
												5	10.34	5.9	78.2	320000	(R)VHEMVNNINQIYVPLNIAITLAALEVWSKK(D)	31.22	21	0.99	684.981	6.73
												2	10.31	7.17	70.1	460000	(K)DLITVDAESATTLASFGEWR(E)	44.3	119	1	1091.54	3.91
												3	9.93	8.46	72.3	1450000	(K)FLTDRNPQCIVN(-)	15.97	25	1	492.909	5.84
												5	9.9	9.9	73.5	912000	(K)DHQNHDHAELLTATDLDGNTIGIAYVGGMCDPK(Y)	34.85	119	0.94	716.535	4.43
												3	9.78	6.79	70.2	786000	(K)DLITVDAESATTLASFGEWR(E)	50.38	119	1	728.03	3.91
												4	9.35	9.35	70.2	9220000	(K)DHQNHDHAELLTATDLDGNTIGIAYVGGMCDPK(Y)	22.83	120	0.97	895.416	4.43
												2	9.28	9.16	74.4	1880000	(K)DLITVDAESATTLASFGEWR(E)	34	120	0.99	1091.54	3.91
												4	9.21	9.21	70.5	1890000	(K)DHQNHDHAELLTATDLDGNTIGIAYVGGMCDPK(Y)	28.03	119	0.96	895.417	4.43
												5	9	9	70.5	23400000	(K)DHQNHDHAELLTATDLDGNTIGIAYVGGMCDPK(Y)	22.17	139	0.95	716.526	4.43
												3	9	12.32	72.8	473000	(R)VHEMVNNINQIYVPLNIAITLAALEVWSKK(D)	31.2	17	1	1140.96	6.73
												5	8.65	9.79	71.2	1390000	(K)DHQNHDHAELLTATDLDGNTIGIAYVGGMCDPK(Y)	30.97	119	0.97	716.526	4.43
												4	8.31	8.31	70.5	6340000	(K)DHQNHDHAELLTATDLDGNTIGIAYVGGMCDPK(Y)	23.93	120	0.97	895.415	4.43
												2	7.99	7.53	79.8	208000	(K)DLITVDAESATTLASFGEWR(E)	50.33	119	0.99	1091.52	3.91
4	4.1	21	12	284.83	82.9	1.13442e+07	24984.1	5.97	Ovophis okinavensis	T2HPR8	Cysteine rich secretory protein	3	26.43	20.63	97.2	24800000	(K)YGIGADPSNAVIGHYTQIVWYK(S)	22.25	21	0.99	818.081	6.74
												3	19.67	16.73	91.2	1910000	(K)MEWYPEAAANAER(W)	17.32	21	1	513.225	4.25
												2	19.15	13.16	86.3	19900000	(K)SICPASCFCQNK(I)	14.47	19	0.99	736.304	8.47
												2	18.55	14.44	87.6	19700000	(K)MEWYPEAAANAER(W)	17.32	18	1	769.334	4.25
												3	17.7	14.66	91.7	18400000	(R)KPEIQNEIVDLHNSLR(R)	17.98	17	0.99	635.68	5.45
												4	16.98	13.32	87.5	23900000	(R)KPEIQNEIVDLHNSLR(R)	17.98	17	0.98	477.007	5.45
												3	15.87	12.34	82.3	18400000	(R)KPEIQNEIVDLHNSLR(R)	17.98	17	0.99	635.681	5.45
												2	15.7	12.5	80.1	2740000	(K)SSCQDNYIK(S)	10.05	50	0.99	557.747	5.55
												3	15.34	7.76	70.9	805000	(K)WIEIIHAWHDEYKDFK(Y)	20.93	15	1	710.688	5.31
												4	14.88	8.03	75.5	1530000	(R)KWIEIIHAWHDEYKDFK(Y)	19.88	17	1	565.285	6.02
												2	14.87	10.34	79.6	2740000	(K)SSCQDNYIK(S)	10.05	50	0.99	557.747	5.55
												2	14.87	9.58	83.1	26500000	(R)SVNPTASNMLK(M)	14.12	17	1	581.3	8.47
												2	14.64	11.32	76.5	26500000	(R)SVNPTASNMLK(M)	14.12	17	1	581.3	8.47
												4	14.18	8.07	73.8	679000	(R)KWIEIIHAWHDEYK(D)	18.85	12	0.99	467.744	6.01
												3	14.12	14.12	74.8	912000	(K)CGENIYMSTNPR(K)	13.82	18	0.99	481.207	6
												2	13.99	2.66	93.8	7520000	(R)VIEGIK(C)	10.98	40	0.99	329.706	5.97
												2	13.97	13.97	80.9	12000000	(K)CGENIYMSTNPR(K)	13.82	16	0.99	721.307	6
												2	13.95	13.95	74.9	12000000	(K)CGENIYMSTNPR(K)	13.82	16	0.99	721.307	6
												2	13.61	7.51	79.1	13600000	(K)FINCNSMVQK(S)	13.62	20	0.99	620.788	8.75
												2	13.56	14.16	73	953000	(R)KPEIQNEIVDLHNSLR(R)	17.98	17	0.97	953.004	5.45
												2	12.77	12.47	70.7	2740000	(K)SSCQDNYIK(S)	10.05	50	0.99	557.747	5.55
	4.2	16	8	168.25	45	1.22582e+07	24992.1	5.56	Bothriechis schlegelii	F2Q6E4	Cysteine-rich seceretory protein Bs-CRP	3	26.43	20.63	97.2	24800000	(K)YGIGADPSNAVIGHYTQIVWYK(S)	22.25	21	0.99	818.081	6.74
												3	19.67	16.73	91.2	1910000	(K)MEWYPEAAANAER(W)	17.32	21	1	513.225	4.25
												2	18.55	14.44	87.6	19700000	(K)MEWYPEAAANAER(W)	17.32	18	1	769.334	4.25
												3	17.7	14.66	91.7	18400000	(R)KPEIQNEIVDLHNSLR(R)	17.98	17	0.99	635.68	5.45
												4	16.98	13.32	87.5	23900000	(R)KPEIQNEIVDLHNSLR(R)	17.98	17	0.98	477.007	5.45
												3	15.87	12.34	82.3	18400000	(R)KPEIQNEIVDLHNSLR(R)	17.98	17	0.99	635.681	5.45
												2	14.87	9.58	83.1	26500000	(R)SVNPTASNMLK(M)	14.12	17	1	581.3	8.47
												2	14.64	11.32	76.5	26500000	(R)SVNPTASNMLK(M)	14.12	17	1	581.3	8.47
												3	14.12	14.12	74.8	912000	(K)CGENIYMSTNPR(K)	13.82	18	0.99	481.207	6
												2	13.99	2.66	93.8	7520000	(R)VIEGIK(C)	10.98	40	0.99	329.706	5.97
												2	13.97	13.97	80.9	12000000	(K)CGENIYMSTNPR(K)	13.82	16	0.99	721.307	6
												2	13.95	13.95	74.9	12000000	(K)CGENIYMSTNPR(K)	13.82	16	0.99	721.307	6
												2	13.56	14.16	73	953000	(R)KPEIQNEIVDLHNSLR(R)	17.98	17	0.97	953.004	5.45
												5	12.41	3.05	70.1	2110000	(R)KWTEIIHAWHDEYKDFK(Y)	18.92	11	0.99	450.024	6.02
												3	10.26	8.42	70.5	481000	(R)KWTEIIHAWHDEYKDFK(Y)	18.92	13	0.97	749.373	6.02
												2	6.66	5	73.1	45500	(K)TATPYK(S)	2.55	55	1	340.68	8.26
	4.3	7	5	90.25	19.1	11825500	24851	8.57	Sistrurus tergeminus	A0A194APW7	Cysteine-rich secretory protein 1c	2	23.42	14.69	98.1	603000	(K)IVDLHNSLR(R)	17.98	19	1	533.798	6.74
												3	19.67	16.73	91.2	1910000	(K)MEWYPEAAANAER(W)	17.32	21	1	513.225	4.25
												2	18.55	14.44	87.6	19700000	(K)MEWYPEAAANAER(W)	17.32	18	1	769.334	4.25
												2	14.87	9.58	83.1	26500000	(R)SVNPTASNMLK(M)	14.12	17	1	581.3	8.47
												2	14.64	11.32	76.5	26500000	(R)SVNPTASNMLK(M)	14.12	17	1	581.3	8.47
												2	13.99	2.66	93.8	7520000	(R)VLEGIK(C)	10.98	40	0.99	329.706	5.97
												2	6.66	5	73.1	45500	(K)TATPYK(S)	2.55	55	1	340.68	8.26
	4.4	10	5	80.16	35.4	14224850	24867.2	6.97	Bothrops moojeni	A0A2H4N3D5	Cysteine-rich Venom Protein Moojin	3	19.67	16.73	91.2	1910000	(K)MEWYPEAAANAER(W)	17.32	21	1	513.225	4.25
												2	18.55	14.44	87.6	19700000	(K)MEWYPEAAANAER(W)	17.32	18	1	769.334	4.25
												3	17.7	14.66	91.7	18400000	(R)KPEIQNEIVDLHNSLR(K)	17.98	17	0.99	635.68	5.45
												4	16.98	13.32	87.5	23900000	(R)KPEIQNEIVDLHNSLR(K)	17.98	17	0.98	477.007	5.45
												3	15.87	12.34	82.3	18400000	(R)KPEIQNEIVDLHNSLR(K)	17.98	17	0.99	635.681	5.45
												2	14.87	9.58	83.1	26500000	(K)SVNPTASNMLK(M)	14.12	17	1	581.3	8.47
												2	14.64	11.32	76.5	26500000	(K)SVNPTASNMLK(M)	14.12	17	1	581.3	8.47
												2	13.56	14.16	73	953000	(R)KPEIQNEIVDLHNSLR(K)	17.98	17	0.97	953.004	5.45
												3	11.9	11.9	73	5940000	(K)SGPPCGDCPSACDDGLCTNPCTKEDK(F)	13.97	20	0.76	966.689	4.04
												2	6.66	5	73.1	45500	(K)TATPYK(S)	2.55	55	1	340.68	8.26
5	5.1	11	11	260.47	33.6	1.13073e+06	64133.4	9.13	Ovophis okinavensis	T2HQ75	Phospholipase B-like	2	18.11	18.11	94	1540000	(R)IANMMADSGK(T)	12.23	16	0.97	519.242	5.84
												2	17.93	15.49	89.8	2160000	(K)VVPESLFAWER(V)	21.98	38	1	666.852	4.53
												2	17.08	17.08	93	1270000	(R)TPVPAGCYDSK(V)	11.77	19	1	597.77	5.5
												2	16.79	10.58	90.7	1640000	(K)VADISMASK(F)	12.25	14	1	461.24	5.81
												2	16.68	10.83	83.8	705000	(R)NGYWPSYNIPFDK(V)	21.27	28	0.94	800.876	5.83
												3	16.12	12.96	78.9	147000	(R)RTPVPAGCYDSK(V)	11.37	9	0.99	450.882	8.59
												2	15.62	14.47	87	525000	(R)HGLEFSYEMAPR(A)	17.33	19	1	718.836	5.4
												3	15.42	13.3	74	217000	(K)KVVPESLFAWER(V)	20.18	12	0.99	487.602	6.14
												3	13.95	9.8	73.8	933000	(R)SLEDGTLYIIEQIPK(L)	24.23	13	0.98	573.648	4.14
												3	13.45	13.45	84.6	2600000	(K)HQGLPESYNFDFVTMKPVL(-)	24.03	15	1	741.364	5.32
												2	12.32	12.32	72.3	701000	(K)VTDMESMK(S)	10.92	38	0.99	470.704	4.37
	5.2	3	3	74.65	10.5	985000	58279.3	8.25	Ophiophagus hannah	V8ND68	Phospholipase B-like	2	18.11	18.11	94	1540000	(R)IANMMADSGK(T)	12.23	16	0.97	519.242	5.84
												3	15.14	13.22	86.2	714000	(-)DLHYATVYWLEAEK(S)	20.9	26	0.99	579.949	4.65
												2	12.32	12.32	72.3	701000	(K)VTDMESMK(H)	10.92	38	0.99	470.704	4.37
6	6.1	7	6	158.47	68.1	2.29043e+06	16022.1	5.36	Ovophis okinavensis	T2HS62	Galactose binding lectin	2	20.79	20.79	89.9	3430000	(R)MAWEDAEMSCR(K)	15.8	9	0.99	693.269	4.14
												4	18.44	18.44	86.2	1280000	(K)YKPGCHLASLHLYGESLEIAEYISDYHK(G)	22.65	19	0.99	824.156	5.77
												4	13.35	10.99	70.1	1510000	(K)NQPDHYQDKEFCVELVSLTGYR(M)	21.2	17	1	675.322	4.75
												2	13.33	8.62	71.3	3220000	(K)GQAEVWIGLQDK(K)	18.33	27	0.99	672.352	4.37
												2	12.4	8.69	70.6	2400000	(K)DFTWEWTDR(S)	20.18	14	1	628.267	4.03
												2	10.14	2.78	91.5	973000	(K)IFDER(M)	10.43	46	1	340.17	4.37
												2	9.79	6.26	73.8	3220000	(K)GQAEVWIGLQDK(K)	18.33	27	0.99	672.352	4.37
7	7.1	59	7	156.76	71.2	1.83718e+07	13786.5	4.85	Ovophis okinavensis	A0A0H3U1Y1	Phospholipase A2	2	23.68	23.68	93.8	143000000	(K)EVCECDLAAAICFR(D)	20.45	51	0.92	857.378	4.14
												2	21.99	21.99	93.1	14300000	(K)EVCECDLAAAICFR(D)	23.63	212	0.98	857.375	4.14
												4	21.79	15.43	84.5	18600000	(K)VTGCNTKDEFYTYSEENGAITCGGENPCLK(E)	17.27	41	0.88	854.364	4.25
												2	21.44	21.44	90.5	12200000	(K)EVCECDLAAAICFR(D)	24.12	212	0.98	857.376	4.14
												3	21.28	19.58	90.8	23000000	(K)SGVWWYGSYGCYCGAGGQGRPQDPSDR(C)	19.3	48	1	1008.42	5.68
												4	20.26	20.26	75.7	3310000	(K)SGVWWYGSYGCYCGAGGQGRPQDPSDR(C)	19.37	65	0.99	756.572	5.68
												2	19.82	19.82	88.6	2360000	(K)EVCECDLAAAICFR(D)	27.17	120	0.97	857.375	4.14
												2	19.6	19.6	77.6	904000	(K)EVCECDLAAAICFR(D)	29.87	118	0.97	857.375	4.14
												3	18.95	18.89	83	65200000	(K)DEFYTYSEENGAITCGGENPCLK(E)	17.9	44	0.92	885.375	3.9
												2	18.74	18.74	75.1	1300000	(K)EVCECDLAAAICFR(D)	28.75	120	0.98	857.373	4.14
												2	18.62	18.62	81.1	44000000	(R)CCFVHDCCYGK(V)	12.45	35	0.98	753.277	6.74
												3	18.58	14.21	90.3	8960000	(K)EVCECDLAAAICFR(D)	22.7	211	0.98	571.92	4.14
												2	18.53	13.67	86.7	22900000	(K)KYWMFPAK(N)	17.48	32	0.98	535.774	9.7
												2	18.46	18.46	76.8	15000000	(K)EVCECDLAAAICFR(D)	22.03	119	0.98	857.375	4.14
												3	18.33	15.31	72	65200000	(K)DEFYTYSEENGAITCGGENPCLK(E)	17.9	44	0.92	885.376	3.9
												3	18.19	12.21	90.4	44200000	(K)EVCECDLAAAICFR(D)	20.43	44	0.99	571.92	4.14
												2	17.85	17.85	79.7	14800000	(K)EVCECDLAAAICFR(D)	22.07	119	0.98	857.375	4.14
												2	17.84	17.84	83.9	19100000	(K)DEFYTYSEENGAITCGGENPCLK(E)	17.87	35	0.94	1327.56	3.9
												2	17.78	15.45	71.1	5030000	(K)EVCECDLAAAICFR(D)	25.1	120	0.99	857.375	4.14
												2	17.68	17.68	83.6	12300000	(K)EVCECDLAAAICFR(D)	22.57	121	0.98	857.375	4.14
												3	17.67	17.67	73.8	39100000	(K)VTGCNTKDEFYTYSEENGAITCGGENPCLK(E)	17.25	38	0.86	1138.83	4.25
												3	17.48	17.48	89.3	3680000	(K)EVCECDLAAAICFR(D)	25.78	229	0.99	571.912	4.14
												3	17.05	18.26	75.5	8420000	(K)DEFYTYSEENGAITCGGENPCLK(E)	20.23	120	0.94	885.364	3.9
												2	16.76	16.76	70.8	4100000	(K)EVCECDLAAAICFR(D)	25.62	119	0.98	857.374	4.14
												3	16.72	16.72	71.3	2710000	(K)SGVWWYGSYGCYCGAGGQGRPQDPSDR(C)	23.4	118	0.99	1008.42	5.68
												3	16.67	16.67	72.7	128000000	(R)CCFVHDCCYGK(V)	12.48	37	0.91	502.523	6.74
												2	16.6	16.6	77.9	44000000	(R)CCFVHDCCYGK(V)	12.45	35	0.98	753.277	6.74
												2	16.47	16.47	77.1	10100000	(K)EVCECDLAAAICFR(D)	23.1	119	0.98	857.375	4.14
												3	16.47	16.47	77.4	3450000	(K)EVCECDLAAAICFR(D)	24.13	118	0.99	571.912	4.14
												2	16.02	16.02	71.2	4050000	(K)EVCECDLAAAICFR(D)	25.65	120	0.98	857.374	4.14
												3	15.79	15.79	83.5	44200000	(K)EVCECDLAAAICFR(D)	20.43	44	0.99	571.919	4.14
												4	15.55	13.2	72.9	10400000	(K)VTGCNTKDEFYTYSEENGAITCGGENPCLK(E)	17.42	38	0.95	854.374	4.25
												3	15.52	12.73	72.6	65200000	(K)DEFYTYSEENGAITCGGENPCLK(E)	17.9	44	0.92	885.376	3.9
												2	15.44	15.44	70.3	1950000	(K)EVCECDLAAAICFR(D)	27.68	119	0.97	857.374	4.14
												2	15.2	15.2	76.1	2360000	(K)EVCECDLAAAICFR(D)	27.12	119	0.97	857.375	4.14
												2	15.04	12.69	71.1	2850000	(K)EVCECDLAAAICFR(D)	26.65	119	0.97	857.375	4.14
												3	14.91	14.91	72.9	359000	(K)EVCECDLAAAICFR(D)	34.52	118	0.97	571.918	4.14
												3	14.63	15.02	78.4	3990000	(K)DEFYTYSEENGAITCGGENPCLK(E)	26.05	119	0.92	885.364	3.9
												2	14.62	14.62	73.4	15800000	(K)DEFYTYSEENGAITCGGENPCLK(E)	17.9	32	0.96	1327.54	3.9
												3	14.53	8.65	70.5	1440000	(K)EVCECDLAAAICFR(D)	27.02	119	0.98	571.92	4.14
												3	14.4	14.4	74.4	4730000	(K)DEFYTYSEENGAITCGGENPCLK(E)	25.5	118	0.94	885.373	3.9
												2	14.35	11.26	82.3	13600000	(R)DNLDTYNSK(K)	9.22	103	0.99	535.244	4.21
												3	14.21	14.21	72.5	39100000	(K)VTGCNTKDEFYTYSEENGAITCGGENPCLK(E)	17.25	38	0.86	1138.83	4.25
												3	14.09	10.81	75.4	3210000	(K)EVCECDLAAAICFR(D)	26.32	232	0.98	571.919	4.14
												3	13.9	11.85	75.2	1070000	(K)EVCECDLAAAICFR(D)	28.05	119	0.98	571.919	4.14
												3	13.83	13.83	74.7	3030000	(K)EVCECDLAAAICFR(D)	24.57	120	0.99	571.919	4.14
												2	13.79	13.79	78.8	920000	(K)EVCECDLAAAICFR(D)	29.82	119	0.97	857.375	4.14
												3	13.62	13.62	73.1	1250000	(K)EVCECDLAAAICFR(D)	27.52	119	0.98	571.92	4.14
												3	13.61	11.05	71.9	2010000	(K)DEFYTYSEENGAITCGGENPCLK(E)	28.62	120	0.94	885.371	3.9
												3	13.6	13.6	70.1	646000	(K)EVCECDLAAAICFR(D)	29.65	120	0.98	571.92	4.14
												2	12.9	12.9	74.2	19100000	(K)DEFYTYSEENGAITCGGENPCLK(E)	17.87	35	0.94	1327.56	3.9
												3	12.89	11.26	70.3	3530000	(K)EVCECDLAAAICFR(D)	24.1	120	0.99	571.912	4.14
												3	12.83	15.09	79.7	753000	(K)EVCECDLAAAICFR(D)	29.07	118	0.99	571.912	4.14
												3	12.21	10.37	71.3	22700000	(K)SGVWWYGSYGCYCGAGGQGRPQDPSDR(C)	19.3	46	1	1008.42	5.68
												3	12.18	13.37	71.7	6730000	(K)DEFYTYSEENGAITCGGENPCLK(E)	24.5	120	0.94	885.364	3.9
												2	12.14	12.14	71.8	19100000	(K)DEFYTYSEENGAITCGGENPCLK(E)	17.87	35	0.94	1327.56	3.9
												2	11.73	8.42	73.1	10500000	(R)DNLDTYNSK(K)	9.38	50	0.98	535.243	4.21
												3	8.74	8.74	70.5	28800	(K)EVCECDLAAAICFR(D)	48.52	34	0.88	571.912	4.14
												3	3.31	3.15	74.8	105000	(K)DEFYTYSEENGAITCGGENPCLK(E)	50.32	118	0.93	885.364	3.9
	7.2	4	2	30.73	15.1	54000550	13844.5	4.73	Ovophis makazayazaya	A0A0H3U209	Phospholipase A2	2	18.62	18.62	81.1	44000000	(R)CCFVHDCCYGK(V)	12.45	35	0.98	753.277	6.74
												3	16.67	16.67	72.7	128000000	(R)CCFVHDCCYGK(V)	12.48	37	0.91	502.523	6.74
												2	16.6	16.6	77.9	44000000	(R)CCFVHDCCYGK(V)	12.45	35	0.98	753.277	6.74
												2	3.45	3.35	77.1	2200	(R)DNIDTYDSKK(Y)	6.48	2	0.67	599.778	4.43
	7.3	5	2	33.77	17.2	80140000	13792.4	4.72	Trimeresurus gramineus	P81479	Acidic phospholipase A2 4	2	18.62	18.62	81.1	44000000	(R)CCFVHDCCYGK(V)	12.45	35	0.98	753.277	6.74
												3	16.67	16.67	72.7	128000000	(R)CCFVHDCCYGK(V)	12.48	37	0.91	502.523	6.74
												2	16.6	16.6	77.9	44000000	(R)CCFVHDCCYGK(V)	12.45	35	0.98	753.277	6.74
												2	15.15	9.64	87.2	80700000	(-)HLMQFETLIMK(V)	20.62	47	0.99	695.858	6.75
												3	12.9	6.57	73.9	104000000	(-)HLMQFETLIMK(V)	20.62	46	0.97	464.242	6.75
8	8.1	10	5	91.75	23.8	11136400	27162.7	9.45	Agkistrodon bilineatus	Q9PSN3	Thrombin-like enzyme bilineobin	2	21.89	18.95	89	15700000	(R)ILCAGVLEGGIDTCK(R)	18.4	16	0.99	803.405	4.37
												3	21.67	16.31	89.6	42600000	(R)ILCAGVLEGGIDTCKR(D)	17.53	27	0.95	587.973	6.07
												3	20.76	20.76	89.9	4040000	(-)IIGGDECNINEHR(F)	12.13	10	0.95	509.573	4.65
												3	20.02	20.02	91.4	3720000	(R)ILCAGVLEGGIDTCK(R)	18.4	17	0.99	535.939	4.37
												2	18.56	18.56	84.4	442000	(-)IIGGDECNINEHR(F)	12.13	11	0.98	763.846	4.65
												3	17.79	11.47	82.9	420000	(R)VMGWGTITSPNETLPDVPR(C)	21.25	18	1	690.684	4.37
												2	17.41	14.37	82.2	442000	(-)IIGGDECNINEHR(F)	12.13	11	0.98	763.855	4.65
												2	16.75	17.27	73.4	15700000	(R)ILCAGVLEGGIDTCK(R)	18.4	16	0.99	803.404	4.37
												2	16.62	16.33	75.1	15700000	(R)ILCAGVLEGGIDTCK(R)	18.4	16	0.99	803.395	4.37
												2	14.77	14.77	82	12600000	(K)FFCLSSK(T)	16.07	20	1	444.714	8.75
9	9.1	14	10	110.26	17	5592500	25987.5	5.89	Sistrurus tergeminus	A0A194APL6	Serine proteinase 14a	2	17.41	10.12	90	6400000	(R)TLCAGILEGGK(D)	15.98	17	1	559.799	5.66
												2	14.46	8.34	83.6	1300000	(K)ILNEDEQTRDPK(E)	10.38	26	0.98	729.366	4.32
												2	12.85	7.61	77.2	463000	(K)DKDIMLIK(L)	16.87	19	1	488.275	5.96
												2	12.54	3.08	89.5	2150000	(K)ILNEDEQTR(D)	9.73	61	0.99	559.279	4.14
												2	12.34	11.9	73.4	511000	(K)DKDIMLIR(L)	18.62	21	0.98	502.284	5.96
												2	12.32	6.44	84.5	27400000	(K)FICPNR(K)	11.4	32	1	403.705	9.75
												2	12.05	5.74	80.7	317000	(K)EKFICPNR(K)	11.58	19	0.95	532.265	8.85
												3	11.54	6.27	71.5	1030000	(K)EKFICPNR(K)	11.6	22	0.99	355.18	8.85
												3	11.09	5.8	81.4	6770000	(K)ILNEDEQTRDPK(E)	10.38	24	0.94	486.574	4.32
												3	10	4.44	75.5	2960000	(K)KILNEDEQTRDPK(E)	10.08	25	0.94	529.272	4.79
												2	9.06	1.98	80.4	22000000	(K)DIMLIK(L)	16.92	18	1	366.716	5.84
												4	8.97	4.33	73.6	3370000	(K)KILNEDEQTRDPK(E)	10.1	32	0.96	397.206	4.79
												4	8.17	2.57	71.2	3370000	(K)KILNEDEQTRDPK(E)	10.1	32	0.96	397.212	4.79
												2	4.68	5.58	71.1	254000	(K)KILNEDEQTR(D)	9.12	70	0.99	623.317	4.68
	9.2	14	9	103.35	19.7	5.12829e+06	26248.8	6.71	Crotalus lepidus	A0A2I7YS46	Serine endopeptidase	2	14.46	8.34	83.6	1300000	(K)ILNEDEQTRDPK(E)	10.38	26	0.98	729.366	4.32
												2	12.85	7.61	77.2	463000	(K)DKDIMLIK(L)	16.87	19	1	488.275	5.96
												2	12.54	3.08	89.5	2150000	(K)ILNEDEQTR(D)	9.73	61	0.99	559.279	4.14
												2	12.32	6.44	84.5	27400000	(K)FICPNR(K)	11.4	32	1	403.705	9.75
												2	12.05	5.74	80.7	317000	(K)EKFICPNR(K)	11.58	19	0.95	532.265	8.85
												3	11.54	6.27	71.5	1030000	(K)EKFICPNR(K)	11.6	22	0.99	355.18	8.85
												3	11.09	5.8	81.4	6770000	(K)ILNEDEQTRDPK(E)	10.38	24	0.94	486.574	4.32
												3	10.76	7.77	76.2	168000	(K)VFDYIDWIQSIIAGNTDATCPP(-)	30.62	23	1	832.731	3.42
												3	10	4.44	75.5	2960000	(K)KILNEDEQTRDPK(E)	10.08	25	0.94	529.272	4.79
												2	9.06	1.98	80.4	22000000	(K)DIMLIK(L)	16.92	18	1	366.716	5.84
												4	8.97	4.33	73.6	3370000	(K)KILNEDEQTRDPK(E)	10.1	32	0.96	397.206	4.79
												4	8.17	2.57	71.2	3370000	(K)KILNEDEQTRDPK(E)	10.1	32	0.96	397.212	4.79
												2	7.19	6.33	84	244000	(K)KILNEDEQTR(D)	9.1	67	0.99	623.317	4.68
												2	4.68	5.58	71.1	254000	(K)KILNEDEQTR(D)	9.12	70	0.99	623.317	4.68
	9.3	12	7	104.41	12.7	3909250	24475.7	5.79	Agkistrodon contortrix contortrix	A0A194ALW4	Snake venom serine protease	3	19.97	12.51	94.5	4320000	(K)ILNEDEQTREPK(E)	10.95	23	0.97	491.245	4.41
												3	16.39	11.02	84.1	4320000	(K)ILNEDEQTREPK(E)	10.95	23	0.97	491.245	4.41
												3	16.05	10.27	80.6	2830000	(K)KILNEDEQTREPK(E)	10.6	29	0.99	533.951	4.87
												2	13.36	8.89	78.8	705000	(K)ILNEDEQTREPK(E)	10.95	23	0.98	736.364	4.41
												2	12.54	3.08	89.5	2150000	(K)ILNEDEQTR(E)	9.73	61	0.99	559.279	4.14
												2	12.34	11.9	73.4	511000	(K)DKDIMLIR(L)	18.62	21	0.98	502.284	5.96
												2	12.32	6.44	84.5	27400000	(K)FICPNR(K)	11.4	32	1	403.705	9.75
												2	12.05	5.74	80.7	317000	(K)EKFICPNR(K)	11.58	19	0.95	532.265	8.85
												3	11.85	10.95	74.8	2830000	(K)KILNEDEQTREPK(E)	10.6	29	0.99	533.944	4.87
												3	11.54	6.27	71.5	1030000	(K)EKFICPNR(K)	11.6	22	0.99	355.18	8.85
												2	7.19	6.33	84	244000	(K)KILNEDEQTR(E)	9.1	67	0.99	623.317	4.68
												2	4.68	5.58	71.1	254000	(K)KILNEDEQTR(E)	9.12	70	0.99	623.317	4.68
	9.4	9	7	100.54	18.9	5.37644e+06	26387.1	6.42	Gloydius halys	I4CHP3	Thrombin-like enzyme AhV_TL-I	3	23.47	16	93.6	284000	(R)TLCAGILEGGKDTCK(G)	15.28	16	0.99	541.596	5.73
												3	20.76	20.76	89.9	4040000	(-)IIGGDECNINEHR(F)	12.13	10	0.95	509.573	4.65
												2	18.56	18.56	84.4	442000	(-)IIGGDECNINEHR(F)	12.13	11	0.98	763.846	4.65
												2	17.41	14.37	82.2	442000	(-)IIGGDECNINEHR(F)	12.13	11	0.98	763.855	4.65
												2	17.41	10.12	90	6400000	(R)TLCAGILEGGK(D)	15.98	17	1	559.799	5.66
												2	14.77	14.77	82	12600000	(K)FFCLSSK(N)	16.07	20	1	444.714	8.75
												2	12.79	7.83	87.8	1090000	(R)FLVALYTSR(S)	19.13	16	0.99	535.301	8.75
												3	11.34	7.22	70.7	1090000	(K)EKFFCLSSK(N)	15.83	7	0.97	382.528	8.69
												2	9.06	1.98	80.4	22000000	(K)DIMLIK(L)	16.92	18	1	366.716	5.84
	9.5	5	5	83.79	26.4	5576000	26416.2	6.72	Gloydius shedaoensis	Q6T5L0	Alpha-fibrinogenase shedaoenase	2	20	16.32	87.7	6700000	(-)VIGGDECNINEHR(F)	11.55	15	0.97	756.839	4.65
												2	17.41	10.12	90	6400000	(R)TLCAGILEGGK(D)	15.98	17	1	559.799	5.66
												2	14.77	14.77	82	12600000	(K)FFCLSSK(N)	16.07	20	1	444.714	8.75
												2	12.79	7.83	87.8	1090000	(R)FLVALYTSR(F)	19.13	16	0.99	535.301	8.75
												3	11.34	7.22	70.7	1090000	(K)EKFFCLSSK(N)	15.83	7	0.97	382.528	8.69
	9.6	10	6	71.26	18.2	7472400	25606	5.73	Trimeresurus stejnegeri	Q91516	Venom plasminogen activator TSV-PA	4	15.89	10.61	83.9	3450000	(K)LDSSVSNSEHIAPLSLPSSPPSVGSVCR(I)	19.57	18	0.99	720.606	5.32
												2	14.46	8.34	83.6	1300000	(K)ILNEDEQTRDPK(E)	10.38	26	0.98	729.366	4.32
												3	14.25	8.15	75.6	29100000	(K)LDSSVSNSEHIAPLSLPSSPPSVGSVCR(I)	19.57	17	1	960.493	5.32
												2	12.54	3.08	89.5	2150000	(K)ILNEDEQTR(D)	9.73	61	0.99	559.279	4.14
												3	11.09	5.8	81.4	6770000	(K)ILNEDEQTRDPK(E)	10.38	24	0.94	486.574	4.32
												3	10	4.44	75.5	2960000	(K)KILNEDEQTRDPK(E)	10.08	25	0.94	529.272	4.79
												2	9.06	1.98	80.4	22000000	(K)DIMLIK(L)	16.92	18	1	366.716	5.84
												4	8.97	4.33	73.6	3370000	(K)KILNEDEQTRDPK(E)	10.1	32	0.96	397.206	4.79
												4	8.17	2.57	71.2	3370000	(K)KILNEDEQTRDPK(E)	10.1	32	0.96	397.212	4.79
												2	4.68	5.58	71.1	254000	(K)KILNEDEQTR(D)	9.12	70	0.99	623.317	4.68
	9.7	5	5	77.31	16.4	4390800	25983.5	5.8	Gloydius halys	Q9YGJ2	Snake venom serine protease pallabin	3	21	15.55	91.9	774000	(K)LVIGGDECNINEHR(F)	14.17	13	0.99	542.59	4.65
												2	17.41	10.12	90	6400000	(R)TLCAGILEGGK(D)	15.98	17	1	559.799	5.66
												2	14.77	14.77	82	12600000	(K)FFCLSSK(N)	16.07	20	1	444.714	8.75
												2	12.79	7.83	87.8	1090000	(R)FLVALYTSR(T)	19.13	16	0.99	535.301	8.75
												3	11.34	7.22	70.7	1090000	(K)EKFFCLSSK(N)	15.83	7	0.97	382.528	8.69
	9.8	6	5	71.76	14.7	6.08267e+06	25807.3	5.62	Agkistrodon piscivorus	A0A194APB3	Snake venom serine protease	2	17.64	16.92	92.1	838000	(R)AANPELPATSR(T)	12.2	14	1	563.79	6.05
												2	17.41	10.12	90	6400000	(R)TLCAGILEGGK(S)	15.98	17	1	559.799	5.66
												2	12.34	11.9	73.4	511000	(R)DKDIMLIR(L)	18.62	21	0.98	502.284	5.96
												2	12.32	6.44	84.5	27400000	(K)FICPNR(K)	11.4	32	1	403.705	9.75
												2	12.05	5.74	80.7	317000	(K)EKFICPNR(K)	11.58	19	0.95	532.265	8.85
												3	11.54	6.27	71.5	1030000	(K)EKFICPNR(K)	11.6	22	0.99	355.18	8.85
	9.9	8	6	65.12	12	6947000	25845.7	5.86	Agkistrodon piscivorus	A0A194AM96	Snake venom serine protease	2	18.58	12.06	87	1800000	(R)TLCAGVLEGGK(D)	14.9	15	0.99	552.784	5.66
												2	17.83	13.36	82.6	1800000	(R)TLCAGVLEGGK(D)	14.9	15	0.99	552.79	5.66
												2	15.56	8.11	86.4	718000	(R)FLVALYK(S)	18.92	13	1	427.258	8.59
												2	12.34	11.9	73.4	511000	(K)DKDIMLIR(L)	18.62	21	0.98	502.284	5.96
												2	12.32	6.44	84.5	27400000	(K)FICPNR(K)	11.4	32	1	403.705	9.75
												2	12.05	5.74	80.7	317000	(K)EKFICPNR(K)	11.58	19	0.95	532.265	8.85
												3	11.54	6.27	71.5	1030000	(K)EKFICPNR(K)	11.6	22	0.99	355.18	8.85
												2	9.06	1.98	80.4	22000000	(K)DIMLIK(L)	16.92	18	1	366.716	5.84
	9.1	2	2	59.79	18.9	3400000	26214	7.95	Sistrurus miliarius barbouri	A0A194AS00	Serine proteinase 9c	2	17.41	10.12	90	6400000	(R)TLCAGILEGGK(D)	15.98	17	1	559.799	5.66
												2	10.68	10.68	71	400000	(K)VFDHLDWIQSIIAGNTDATCPL(-)	26.93	23	0.99	1243.61	3.93
	9.11	3	3	58.33	21.7	11700000	25351.6	4.82	Gloydius ussuriensis	Q7SZE2	Bradykinin-releasing enzyme KR-E-1	2	20	16.32	87.7	6700000	(-)VIGGDECNINEHR(S)	11.55	15	0.97	756.839	4.65
												2	17.41	10.12	90	6400000	(R)TLCAGILEGGK(D)	15.98	17	1	559.799	5.66
												2	9.06	1.98	80.4	22000000	(K)DIMLIK(L)	16.92	18	1	366.716	5.84
	9.12	3	2	57.97	11.5	2.50267e+06	26319.1	7.11	Crotalus horridus	T1E3X7	Serine proteinase 1b	2	17.41	10.12	90	6400000	(R)TLCAGILEGGK(D)	15.98	17	1	559.799	5.66
												2	14.76	9.02	81.9	554000	(K)INLLNYSVCR(A)	18.77	13	1	626.33	8.75
												2	10.49	7.12	70.9	554000	(K)INLLNYSVCR(A)	18.77	13	1	626.33	8.75
	9.13	4	4	57.93	16.1	5712500	24218.7	5.87	Deinagkistrodon acutus	A1E2S1	Venom thrombin-like enzyme	2	17.41	10.12	90	6400000	(R)TLCAGILEGGK(G)	15.98	17	1	559.799	5.66
												2	14.77	14.77	82	12600000	(K)FFCLSSK(N)	16.07	20	1	444.714	8.75
												2	14.41	8.99	73.4	2760000	(R)IAPISLPSNPPSVGSVCR(V)	19.4	23	1	925.986	9.75
												3	11.34	7.22	70.7	1090000	(K)EKFFCLSSK(N)	15.83	7	0.97	382.528	8.69
	9.14	4	4	50.16	16.1	5285000	26899.7	5.34	Crotalus mitchellii	A0A2I7YS67	Serine endopeptidase	2	17.41	10.12	90	6400000	(R)TLCAGILEGGK(D)	15.98	17	1	559.799	5.66
												2	14.77	14.77	82	12600000	(K)FFCLSSK(N)	16.07	20	1	444.714	8.75
												2	11.43	3.18	70	1050000	(R)YSLCR(V)	10.67	39	1	349.664	8.75
												3	11.34	7.22	70.7	1090000	(K)EKFFCLSSK(N)	15.83	7	0.97	382.528	8.69
	9.15	4	4	46.32	6.9	9185000	25667.3	7.96	Macrovipera lebetina	E0Y420	Serine protease VLSP-3	2	14.77	14.77	82	12600000	(K)FFCLSSK(N)	16.07	20	1	444.714	8.75
												2	11.43	3.18	70	1050000	(R)YSICR(A)	10.67	39	1	349.664	8.75
												3	11.34	7.22	70.7	1090000	(K)EKFFCLSSK(N)	15.83	7	0.97	382.528	8.69
												2	9.06	1.98	80.4	22000000	(K)DIMLIK(L)	16.92	18	1	366.716	5.84
	9.16	2	2	38.27	10.4	6845000	26326	9.3	Bothrops atrox	A0A1L8D610	BATXSVSP11	2	14.77	14.77	82	12600000	(K)FFCLSSK(T)	16.07	20	1	444.714	8.75
												3	11.34	7.22	70.7	1090000	(K)EKFFCLSSK(T)	15.83	7	0.97	382.528	8.69
	9.17	6	3	49.4	12.3	1.69317e+07	26097	4.95	Agkistrodon contortrix contortrix	P82981	Thrombin-like enzyme contortrixobin	3	22.93	22.14	98.4	51200000	(-)VVGGDECNINEHR(F)	10.6	29	1	500.222	4.65
												2	19.9	19.9	87.8	7330000	(-)VVGGDECNINEHR(F)	10.58	27	0.95	749.838	4.65
												2	17.41	10.12	90	6400000	(R)TLCAGILEGGK(D)	15.98	17	1	559.799	5.66
												2	15.58	15.58	71	7330000	(-)VVGGDECNINEHR(F)	10.58	27	0.95	749.829	4.65
												2	13.91	13.91	71.6	7330000	(-)VVGGDECNINEHR(F)	10.58	27	0.95	749.829	4.65
												2	9.06	1.98	80.4	22000000	(K)DIMLIK(L)	16.92	18	1	366.716	5.84
10	10.1	6	5	75.77	14.2	550167	51483.7	5.15	Trimeresurus gracilis	V5IWE4	Metalloprotease PIIa	2	18.14	12.92	85.8	324000	(K)YEGDETEISSR(I)	11.25	22	0.98	643.281	4
												3	17.96	17.96	74.5	641000	(R)FSDCSLNQYSSDIIHNHR(C)	18.12	15	0.88	731.659	5.98
												2	12.21	2.22	87.8	317000	(R)SVGIVR(D)	10.3	42	1	315.699	9.47
												3	11.59	9.77	79.6	675000	(K)HDNAQLLTGMIFNENIEGR(A)	22.08	26	0.98	724.689	4.65
												3	11.24	11.24	76.7	675000	(K)HDNAQLLTGMIFNENIEGR(A)	22.08	26	0.98	724.689	4.65
												2	11.2	7.25	73.1	669000	(R)CLLNEPSK(T)	12.62	38	1	480.739	6
	10.2	6	4	19.63	3	1.32917e+06	52244.4	5.23	Trimeresurus stejnegeri	P0DM87	Zinc metalloproteinase-disintegrin stejnitin	2	21.93	15.88	94.9	612000	(R)CIELVIVADHR(M)	18.25	25	0.99	662.85	5.32
												2	19.15	15.34	92.8	2440000	(K)IYEIANTLNEIFR(A)	25.28	19	0.99	798.417	4.53
												3	16.55	10.35	87.2	1980000	(R)CIELVIVADHR(M)	18.25	26	1	442.241	5.32
												3	15.92	12.89	82.3	1990000	(K)NHDNAQLLTGMIFNENIEGR(A)	22.03	22	0.99	762.704	4.65
												2	12.21	2.22	87.8	317000	(R)SVGIVR(D)	10.3	42	1	315.699	9.47
												3	8.24	4.65	76	636000	(K)IYEIANTLNEIFR(A)	25.28	19	0.99	532.62	4.53
11	11.1	10	6	87.65	24.8	10373100	26107.5	5.54	Agkistrodon piscivorus	A0A194APJ3	Snake venom serine protease	3	21	15.55	91.9	774000	(K)LVIGGDECNINEHR(S)	14.17	13	0.99	542.59	4.65
												4	15.89	10.61	83.9	3450000	(R)LDSSVSNSEHIAPLSLPSSPPSVGSVCR(I)	19.57	18	0.99	720.606	5.32
												3	14.25	8.15	75.6	29100000	(R)LDSSVSNSEHIAPLSLPSSPPSVGSVCR(I)	19.57	17	1	960.493	5.32
												3	13.77	5.93	80.9	6000000	(R)KNDDELDKDIMLIR(L)	18.5	16	0.99	573.292	4.36
												4	12.71	7.65	70.3	7660000	(R)KNDDELDKDIMLIR(L)	18.5	16	0.97	430.227	4.36
												2	12.32	6.44	84.5	27400000	(K)FICPNR(K)	11.4	32	1	403.705	9.75
												2	12.05	5.74	80.7	317000	(K)EKFICPNR(K)	11.58	19	0.95	532.265	8.85
												3	11.54	6.27	71.5	1030000	(K)EKFICPNR(K)	11.6	22	0.99	355.18	8.85
												3	11.32	12.31	70.2	6000000	(R)KNDDELDKDIMLIR(L)	18.5	16	0.99	573.298	4.36
												2	9.06	1.98	80.4	22000000	(K)DIMLIK(L)	16.92	18	1	366.716	5.84
12	12.1	7	5	82.9	47.1	1.97357e+06	15282.2	7.91	Ovophis okinavensis	T2HQM1	C-type lectin alpha subunit	2	17.52	10.2	91.6	735000	(K)GGHLVSIESAK(E)	12.4	13	1	549.296	6.75
												3	14.71	11.74	81.7	1620000	(R)TWLTVACAEPNPFVCK(F)	21.98	20	0.98	631.641	5.66
												2	14.21	7.66	76.9	2010000	(K)YVWIGLR(V)	19.32	27	1	453.759	8.75
												2	13.84	13.84	72.7	4170000	(K)EADFVAQLLSENTK(T)	22.57	25	0.96	782.898	4.14
												3	13.79	13.79	76.7	1080000	(K)GQQCSSEWSDGSSVSYENLDK(Q)	16.32	14	0.99	788.323	3.91
												3	10.97	5.34	72.7	3070000	(K)GGHLVSIESAK(E)	12.4	13	0.96	366.533	6.75
												3	10.24	10.24	71.8	1130000	(K)EADFVAQLLSENTK(T)	22.55	18	0.97	522.262	4.14
13	13.1	7	4	76.42	25	1.44943e+06	26194.6	7.93	Ovophis okinavensis	T2HPR2	Nerve growth factor	2	14.95	8.65	81.7	618000	(R)IDAACVCVISR(K)	15.65	16	0.98	632.313	5.84
												2	13.89	13.54	78.1	755000	(R)GNLVTVMVDVNLNNNVYK(Q)	23	34	1	1003.52	5.83
												2	13.79	10.18	79.4	618000	(R)IDAACVCVISR(K)	15.65	16	0.98	632.313	5.84
												2	13.04	15.82	75.5	3080000	(K)ALTMEGNQASWR(F)	15.55	17	0.96	682.325	6.05
												2	12.98	12.45	73.2	755000	(R)GNLVTVMVDVNLNNNVYK(Q)	23	34	1	1003.52	5.83
												2	12.67	12.96	79.1	3080000	(K)ALTMEGNQASWR(F)	15.55	17	0.96	682.326	6.05
												2	11.41	11.41	80	1240000	(R)NPNPVPTGCR(G)	10.75	35	0.99	556.263	9.75
14	14.1	5	3	55.74	42	11349600	13609.6	9.59	Ovophis okinavensis	T2HQ62	Vascular endothelial growth factor-like protein	4	19.8	15.13	93.9	898000	(R)ETLVPILEEYPSEVSHLFRPSCVPVLR(C)	26.45	16	0.99	792.423	4.91
												3	19.1	16.68	90	7310000	(K)IEVMQFAEHTGCACRPR(S)	16.52	14	0.99	687.979	6.76
												2	16.84	16.84	73.9	12700000	(R)CDGCCGDESLTCTAVGK(R)	13.42	17	0.94	945.36	4.03
												4	15.79	12.5	73.4	29300000	(K)IEVMQFAEHTGCACRPR(S)	16.52	14	0.95	516.239	6.76
												3	14.87	14.87	73.1	6540000	(R)CDGCCGDESLTCTAVGK(R)	13.4	17	0.96	630.577	4.03
15	15.1	3	2	23.87	3.5	298000	51020.2	5.69	Bothrops atrox	A0A1L8D5Z0	BATXSVMPII6	2	16.85	18.37	89.4	350000	(K)VNDYEVVYPR(K)	15.43	15	1	627.312	4.37
												2	15.12	8.77	82.2	194000	(K)SFGEWR(A)	14.78	20	1	391.18	5.72
												2	13.17	13.17	70.7	350000	(K)VNDYEVVYPR(K)	15.43	15	1	627.312	4.37
16	16.1	2	1	19.03	17.1	718000	19485.5	8.71	Protobothrops elegans	A0A077L6N5	Vascular endothelial growth factor	4	19.03	13.62	83.2	718000	(R)SVCRPIETMVDIFQEYPDEVEYILKPPCVALMR(C)	29.1	27	0.98	1000.25	4.36
												4	17.36	17.36	87.6	718000	(R)SVCRPIETMVDIFQEYPDEVEYILKPPCVALMR(C)	29.1	27	0.98	1000.25	4.36
						3.81442e+08
